# Supplementary material for: Complex Genomes of Early Nucleocytoviruses Revealed by Ancient Origins of Viral Aminoacyl-tRNA Synthetases
Source: Mol Biol Evol. 2024 Aug 5;41(8):msae149. doi: 10.1093/molbev/msae149 (PMC11304981; doi:10.1093/molbev/msae149)
Supplement: msae149_Supplementary_Data [file msae149_supplementary_data.zip]

Archive with 2 entries (2 files):
- r240627_SI_20240801.pdf
- Supplementary_Table_S1.xlsx
