# Supplementary material for: Complex Genomes of Early Nucleocytoviruses Revealed by Ancient Origins of Viral Aminoacyl-tRNA Synthetases
Source: Mol Biol Evol. 2024 Aug 5;41(8):msae149. doi: 10.1093/molbev/msae149 (PMC11304981; doi:10.1093/molbev/msae149)
Supplement: msae149_Supplementary_Data [file msae149_supplementary_data.zip › Supplementary_Table_S1.xlsx]

## Sheet: 1705675908.266543.868426.print_
Supplementary Table S1. Information of reference genomes and MAGs
Genome	source	Genome size (bp)	G+C content of genome (%)	#genes	G+C content of genic regions (%)	order	#AlaRS	#CysRS	#AspRS	#GluRS	#PheRS	#GlyRS	#HisRS	#IleRS	#LysRS	#LeuRS	#MetRS	#AsnRS	#ProRS	#GlnRS	#ArgRS	#SerRS	#ThrRS	#ValRS	#TrpRS	#TyrRS
Acanthamoeba_castellanii_medusavirus	Gaia et al.	341661	61.68	455	62.68	unidentified	0	0	0	0	0	0	0	0	0	0	0	0	0	0	0	0	0	0	0	0
Ascoviridae_CU469068_Complete_DpAV4	Gaia et al.	112593	49.66	148	50.85	unidentified	0	0	0	0	0	0	0	0	0	0	0	0	0	0	0	0	0	0	0	0
Ascoviridae_DQ517337_Trichoplusia_ni_ascovirus_2c	Gaia et al.	151827	35.23	170	35.77	Pimascovirales	0	0	0	0	0	0	0	0	0	0	0	0	0	0	0	0	0	0	0	0
Ascoviridae_EF133465_Heliothis_virescens_ascovirus_3e	Gaia et al.	161946	45.87	173	46.84	Pimascovirales	0	0	0	0	0	0	0	0	0	0	0	0	0	0	0	0	0	0	0	0
Ascoviridae_KJ755191_Heliothis_virescens_ascovirus_3f_isolate_LD135790	Gaia et al.	169965	46	188	47.18	Pimascovirales	0	0	0	0	0	0	0	0	0	0	0	0	0	0	0	0	0	0	0	0
Ascoviridae_NC_008361_Spodoptera_frugiperda_ascovirus_1a	Gaia et al.	127818	49.26	171	50.66	Pimascovirales	0	0	0	0	0	0	0	0	0	0	0	0	0	0	0	0	0	0	0	0
Asfarviridae_AM712240_African_swine_fever_virus_OURT_88_3	Gaia et al.	152160	38.87	155	40.32	Asfuvirales	0	0	0	0	0	0	0	0	0	0	0	0	0	0	0	0	0	0	0	0
Asfarviridae_AY261360_African_swine_fever_virus_isolate_Kenya_1950	Gaia et al.	166401	38.37	168	39.9	Asfuvirales	0	0	0	0	0	0	0	0	0	0	0	0	0	0	0	0	0	0	0	0
Asfarviridae_AY261361_African_swine_fever_virus_isolate_Malawi_Lil_20_1	Gaia et al.	160827	37.97	162	39.5	Asfuvirales	0	0	0	0	0	0	0	0	0	0	0	0	0	0	0	0	0	0	0	0
Asfarviridae_AY261362_African_swine_fever_virus_isolate_Mkuzi_1979	Gaia et al.	167763	38.37	173	39.84	Asfuvirales	0	0	0	0	0	0	0	0	0	0	0	0	0	0	0	0	0	0	0	0
Asfarviridae_AY261363_African_swine_fever_virus_isolate_Pretorisuskop_96_4	Gaia et al.	165684	38.43	169	39.94	Asfuvirales	0	0	0	0	0	0	0	0	0	0	0	0	0	0	0	0	0	0	0	0
Asfarviridae_AY261364_African_swine_fever_virus_isolate_Tengani_62	Gaia et al.	162459	38.62	165	40	Asfuvirales	0	0	0	0	0	0	0	0	0	0	0	0	0	0	0	0	0	0	0	0
Asfarviridae_AY261365_African_swine_fever_virus_isolate_Warmbaths	Gaia et al.	166728	38.45	172	40	Asfuvirales	0	0	0	0	0	0	0	0	0	0	0	0	0	0	0	0	0	0	0	0
Asfarviridae_AY261366_African_swine_fever_virus_isolate_Warthog	Gaia et al.	164481	38.58	170	39.99	Asfuvirales	0	0	0	0	0	0	0	0	0	0	0	0	0	0	0	0	0	0	0	0
Asfarviridae_KJ614390_Faustovirus_strain_E12	Gaia et al.	406764	36.22	480	36.99	Asfuvirales	0	0	0	0	0	0	0	0	0	0	0	0	0	0	0	0	0	0	0	0
Asfarviridae_KM111294_African_swine_fever_virus_strain_Ken05_Tk1	Gaia et al.	168063	38.25	174	39.72	Asfuvirales	0	0	0	0	0	0	0	0	0	0	0	0	0	0	0	0	0	0	0	0
Asfarviridae_KU702951_Faustovirus_strain_D6	Gaia et al.	412440	37.67	474	38.78	Asfuvirales	0	0	0	0	0	0	0	0	0	0	0	0	0	0	0	0	0	0	0	0
Asfarviridae_MG939588_UNVERIFIED_African_swine_fever_virus_isolate_Pol17_04461_C210	Gaia et al.	165030	38.4	169	39.83	Asfuvirales	0	0	0	0	0	0	0	0	0	0	0	0	0	0	0	0	0	0	0	0
Asfarviridae_MH025920_African_swine_fever_virus_strain_R35	Gaia et al.	162705	38.47	173	39.94	Asfuvirales	0	0	0	0	0	0	0	0	0	0	0	0	0	0	0	0	0	0	0	0
cPacV_1605	Gaia et al.	1463901	24.6	1569	25.31	non-RS-Imiter	0	0	0	0	0	0	0	1	1	0	1	1	0	1	1	0	1	0	0	1
ERX250271.266.dc	moniruzzaman et al.	91782	38.02	124	39.12	unidentified	0	0	0	0	0	0	0	0	0	0	0	0	0	0	0	0	0	0	0	0
ERX288947.11.dc	moniruzzaman et al.	482148	24.38	557	25.14	unidentified	0	0	0	0	0	0	0	0	0	0	0	0	0	0	0	0	0	0	0	0
ERX552243.80.dc	moniruzzaman et al.	315951	28.57	336	29.35	unidentified	0	0	0	0	0	0	0	0	0	0	0	0	0	0	0	0	0	0	0	0
ERX552243.92.dc	moniruzzaman et al.	725205	22.24	818	23	unidentified	0	0	0	0	0	0	0	0	0	0	0	0	0	0	0	0	0	0	0	0
ERX552244.11.dc	moniruzzaman et al.	187230	63.61	239	65.52	unidentified	0	0	0	0	0	0	0	0	0	0	0	0	0	0	0	0	0	0	0	0
ERX552244.9.dc	moniruzzaman et al.	354330	51.73	379	52.43	unidentified	0	0	0	0	0	0	0	0	0	0	0	0	0	0	0	0	0	0	0	0
ERX552252.1.dc	moniruzzaman et al.	375909	27.44	438	28.28	unidentified	0	0	0	0	0	0	0	0	0	0	0	0	0	0	0	0	0	0	0	0
ERX552252.57.dc	moniruzzaman et al.	136608	34.27	212	34.89	unidentified	0	0	0	0	0	0	0	0	0	0	0	0	0	0	0	0	0	0	0	0
ERX552255.28.dc	moniruzzaman et al.	317775	29.68	325	30.21	unidentified	0	0	0	0	0	0	0	0	0	0	0	0	0	0	0	0	0	0	0	0
ERX552255.53.dc	moniruzzaman et al.	410409	20.55	441	20.99	non-RS-Imiter	0	0	0	0	0	0	0	0	0	0	0	0	0	0	0	0	0	0	0	0
ERX552255.64.dc	moniruzzaman et al.	450759	22.73	451	23.32	unidentified	0	0	0	0	0	0	0	0	0	0	0	0	0	0	0	0	0	0	0	0
ERX552256.53.dc	moniruzzaman et al.	171579	23.71	174	24.63	unidentified	0	0	0	0	0	0	0	0	0	0	0	0	0	0	0	0	0	0	0	0
ERX552256.88.dc	moniruzzaman et al.	454008	20.16	459	20.83	unidentified	0	0	0	0	0	0	0	0	0	0	0	0	0	0	0	0	0	0	0	0
ERX552257.96.dc	moniruzzaman et al.	775377	25.39	885	26.18	non-RS-Imiter	0	0	0	0	0	0	0	1	0	0	0	0	0	0	1	0	0	0	0	0
ERX552261.5.dc	moniruzzaman et al.	159171	37.42	189	38.27	unidentified	0	0	0	0	0	0	0	0	0	0	0	0	0	0	0	0	0	0	0	0
ERX552261.56.dc	moniruzzaman et al.	280254	46.55	346	47.54	unidentified	0	0	0	0	0	0	0	0	0	0	0	0	0	0	0	0	0	0	0	0
ERX552270.10.dc	moniruzzaman et al.	358038	28.76	418	29.31	unidentified	0	0	0	0	0	0	0	0	0	0	0	0	0	0	0	0	0	0	0	0
ERX552270.100.dc	moniruzzaman et al.	332067	23.31	402	24.55	unidentified	0	0	0	0	0	0	0	0	0	0	0	0	0	0	0	0	0	0	0	0
ERX552270.106.dc	moniruzzaman et al.	273765	19.48	328	20.36	unidentified	0	0	0	0	0	0	0	0	0	0	0	0	0	0	0	0	0	0	0	0
ERX552270.107.dc	moniruzzaman et al.	325257	24.04	389	24.5	unidentified	0	0	0	0	0	0	0	0	0	0	0	0	0	0	0	0	0	0	0	0
ERX552270.108.dc	moniruzzaman et al.	429084	62.45	452	62.82	unidentified	0	0	0	0	0	0	0	0	0	0	0	0	0	0	0	0	0	0	0	0
ERX552270.110.dc	moniruzzaman et al.	182181	25.41	220	26.13	unidentified	0	0	0	0	0	0	0	0	0	0	0	0	0	0	0	0	0	0	0	0
ERX552270.114.dc	moniruzzaman et al.	307722	22.89	376	24.1	unidentified	0	0	0	0	0	0	0	0	0	0	0	0	0	0	0	0	0	0	0	0
ERX552270.116.dc	moniruzzaman et al.	330090	29.18	355	29.91	non-RS-Imiter	0	0	0	0	0	0	0	0	0	0	0	0	0	0	0	0	0	0	0	0
ERX552270.117.dc	moniruzzaman et al.	149334	27.21	166	27.94	unidentified	0	0	0	0	0	0	0	0	0	0	0	0	0	0	0	0	0	0	0	0
ERX552270.119.dc	moniruzzaman et al.	102741	31.38	129	32.27	unidentified	0	0	0	0	0	0	0	0	0	0	0	0	0	0	0	0	0	0	0	0
ERX552270.122.dc	moniruzzaman et al.	94485	46.05	112	47.26	unidentified	0	0	0	0	0	0	0	0	0	0	0	0	0	0	0	0	0	0	0	0
ERX552270.16.dc	moniruzzaman et al.	233853	20.1	229	20.83	unidentified	0	0	0	0	0	0	0	0	0	0	0	0	0	0	0	0	0	0	0	0
ERX552270.24.dc	moniruzzaman et al.	308427	31.95	351	32.68	unidentified	0	0	0	0	0	0	0	0	0	0	0	0	0	0	0	0	0	0	0	0
ERX552270.27.dc	moniruzzaman et al.	127545	31.79	142	32.65	unidentified	0	0	0	0	0	0	0	0	0	0	0	0	0	0	0	0	0	0	0	0
ERX552270.36.dc	moniruzzaman et al.	161889	22.84	209	23.58	non-RS-Imiter	0	0	0	0	0	0	0	0	0	0	0	0	0	0	0	0	0	0	0	0
ERX552270.38.dc	moniruzzaman et al.	272784	28.84	297	29.4	unidentified	0	0	0	0	0	0	0	0	0	0	0	0	0	0	0	0	0	0	0	0
ERX552270.42.dc	moniruzzaman et al.	687957	27.38	742	27.99	unidentified	0	0	0	0	0	0	0	0	0	0	0	0	0	0	0	0	0	0	0	0
ERX552270.50.dc	moniruzzaman et al.	196572	33.12	241	34.03	unidentified	0	0	0	0	0	0	0	0	0	0	0	0	0	0	0	0	0	0	0	0
ERX552270.51.dc	moniruzzaman et al.	419529	25.85	519	26.45	unidentified	0	0	0	0	0	0	0	0	0	0	0	0	0	0	0	0	0	0	0	0
ERX552270.52.dc	moniruzzaman et al.	721122	22.13	851	23.06	unidentified	0	0	0	0	0	0	0	0	0	0	0	0	0	0	0	0	0	0	0	0
ERX552270.55.dc	moniruzzaman et al.	359154	42.81	439	43.37	non-RS-Imiter	0	0	0	0	0	0	0	0	0	0	0	0	0	0	0	0	0	0	0	0
ERX552270.56.dc	moniruzzaman et al.	491868	32.93	559	33.48	non-RS-Imiter	0	0	0	0	0	0	0	0	0	0	0	0	0	0	0	0	0	0	0	0
ERX552270.61.dc	moniruzzaman et al.	322194	17.17	357	17.76	unidentified	0	0	0	0	0	0	0	0	0	0	0	0	0	0	0	0	0	0	0	0
ERX552270.62.dc	moniruzzaman et al.	613446	20.74	702	21.45	non-RS-Imiter	0	0	0	0	0	0	0	0	0	0	0	0	0	0	0	0	0	0	0	0
ERX552270.64.dc	moniruzzaman et al.	277380	36.27	341	36.83	unidentified	0	0	0	0	0	0	0	0	0	0	0	0	0	0	0	0	0	0	0	0
ERX552270.65.dc	moniruzzaman et al.	429003	26.61	508	27.29	non-RS-Imiter	0	0	0	0	0	0	0	0	0	0	0	0	0	0	0	0	0	0	0	0
ERX552270.68.dc	moniruzzaman et al.	433557	28.17	433	28.66	unidentified	0	0	0	0	0	0	0	0	0	0	0	0	0	0	0	0	0	0	0	0
ERX552270.7.dc	moniruzzaman et al.	213726	28.15	272	28.72	unidentified	0	0	0	0	0	0	0	0	0	0	0	0	0	0	0	0	0	0	0	0
ERX552270.73.dc	moniruzzaman et al.	189912	26.22	199	26.87	unidentified	0	0	0	0	0	0	0	0	0	0	0	0	0	0	0	0	0	0	0	0
ERX552270.74.dc	moniruzzaman et al.	280128	24.7	327	25.31	unidentified	0	0	0	0	0	0	0	0	0	0	0	0	0	0	0	0	0	0	0	0
ERX552270.8.dc	moniruzzaman et al.	177720	28.94	236	29.67	unidentified	0	0	0	0	0	0	0	0	0	0	0	0	0	0	0	0	0	0	0	0
ERX552270.87.dc	moniruzzaman et al.	243834	26.53	247	27.24	unidentified	0	0	0	0	0	0	0	0	0	0	0	0	0	0	0	0	0	0	0	0
ERX552270.94.dc	moniruzzaman et al.	366912	30.66	442	31.28	non-RS-Imiter	0	0	0	0	0	0	0	0	0	0	0	0	0	0	0	0	0	0	0	0
ERX552274.3.dc	moniruzzaman et al.	112875	29.76	158	30.72	unidentified	0	0	0	0	0	0	0	0	0	0	0	0	0	0	0	0	0	0	0	0
ERX552274.30.dc	moniruzzaman et al.	363510	19.47	404	20.22	unidentified	0	0	0	0	0	0	0	0	0	0	0	0	0	0	0	0	0	0	0	0
ERX552274.9.dc	moniruzzaman et al.	445554	22.99	538	23.83	unidentified	0	0	0	0	0	0	0	0	0	0	0	0	0	0	0	0	0	0	0	0
ERX552279.2.dc	moniruzzaman et al.	256581	41.01	238	41.26	unidentified	0	0	0	0	0	0	0	0	0	0	0	0	0	0	0	0	0	0	0	0
ERX552283.12.dc	moniruzzaman et al.	114006	31.97	175	32.62	unidentified	0	0	0	0	0	0	0	0	0	0	0	0	0	0	0	0	0	0	0	0
ERX552283.9.dc	moniruzzaman et al.	151386	31.48	164	32.36	unidentified	0	0	0	0	0	0	0	0	0	0	0	0	0	0	0	0	0	0	0	0
ERX552287.8.dc	moniruzzaman et al.	372177	25.32	451	25.87	unidentified	0	0	0	0	0	0	0	0	0	0	0	0	0	0	0	0	0	0	0	0
ERX552288.39.dc	moniruzzaman et al.	390087	25.52	465	26.19	unidentified	0	0	0	0	0	0	0	0	0	0	0	0	0	0	0	0	0	0	0	0
ERX552288.95.dc	moniruzzaman et al.	302256	24.86	333	25.43	non-RS-Imiter	0	0	0	0	0	0	0	0	0	0	0	0	0	0	0	0	0	0	0	0
ERX552292.53.dc	moniruzzaman et al.	351480	28.37	407	29.08	unidentified	0	0	0	0	0	0	0	0	0	0	0	0	0	0	0	0	0	0	0	0
ERX552296.13.dc	moniruzzaman et al.	929187	22.08	976	23.18	non-RS-Imiter	0	0	0	0	0	0	0	0	0	0	0	0	0	0	0	0	0	0	0	0
ERX552296.3.dc	moniruzzaman et al.	131136	26.39	172	27.15	unidentified	0	0	0	0	0	0	0	0	0	0	0	0	0	0	0	0	0	0	0	0
ERX552296.31.dc	moniruzzaman et al.	449019	31.85	495	32.56	unidentified	0	0	0	0	0	0	0	0	0	0	0	0	0	0	0	0	0	0	0	0
ERX552296.34.dc	moniruzzaman et al.	239271	28.77	272	29.48	non-RS-Imiter	0	0	0	0	0	0	0	0	0	0	0	0	0	0	0	0	0	0	0	0
ERX552296.45.dc	moniruzzaman et al.	412800	26.91	474	27.73	unidentified	0	0	0	0	0	0	0	0	0	0	0	0	0	0	0	0	0	0	0	0
ERX552296.8.dc	moniruzzaman et al.	412437	35.54	421	36.48	unidentified	0	0	0	0	0	0	0	0	0	0	0	0	0	0	0	0	0	0	0	0
ERX552297.80.dc	moniruzzaman et al.	315156	33.26	359	34.4	non-RS-Imiter	0	0	0	0	0	0	0	0	0	0	0	0	0	0	0	0	0	0	0	0
ERX552299.29.dc	moniruzzaman et al.	136227	43.32	176	44.03	unidentified	0	0	0	0	0	0	0	0	0	0	0	0	0	0	0	0	0	0	0	0
ERX552302.17.dc	moniruzzaman et al.	458262	20.07	437	20.64	non-RS-Imiter	0	0	0	0	0	0	0	0	0	0	0	0	0	0	0	0	0	0	0	0
ERX552302.25.dc	moniruzzaman et al.	260886	28.25	316	29.22	unidentified	0	0	0	0	0	0	0	0	0	0	0	0	0	0	0	0	0	0	0	0
ERX552302.42.dc	moniruzzaman et al.	244194	24.83	289	25.86	unidentified	0	0	0	0	0	0	0	0	0	0	0	0	0	0	0	0	0	0	0	0
ERX552302.47.dc	moniruzzaman et al.	442332	30.04	510	30.86	unidentified	0	0	0	0	0	0	0	0	0	0	0	0	0	0	0	0	0	0	0	0
ERX552333.20.dc	moniruzzaman et al.	138726	32.56	211	33.15	unidentified	0	0	0	0	0	0	0	0	0	0	0	0	0	0	0	0	0	0	0	0
ERX552336.20.dc	moniruzzaman et al.	140490	41.87	204	42.37	unidentified	0	0	0	0	0	0	0	0	0	0	0	0	0	0	0	0	0	0	0	0
ERX555907.104.dc	moniruzzaman et al.	226899	27.17	223	27.79	unidentified	0	0	0	0	0	0	0	0	0	0	0	0	0	0	0	0	0	0	0	0
ERX555907.107.dc	moniruzzaman et al.	148140	36.62	228	37.18	unidentified	0	0	0	0	0	0	0	0	0	0	0	0	0	0	0	0	0	0	0	0
ERX555907.15.dc	moniruzzaman et al.	325527	27.49	375	28.07	non-RS-Imiter	0	0	0	0	0	0	0	0	0	0	0	0	0	0	0	0	0	0	0	0
ERX555907.69.dc	moniruzzaman et al.	239370	26.38	325	26.97	unidentified	0	0	0	0	0	0	0	0	0	0	0	0	0	0	0	0	0	0	0	0
ERX555913.6.dc	moniruzzaman et al.	332889	27.27	373	27.88	unidentified	0	0	0	0	0	0	0	0	0	0	0	0	0	0	0	0	0	0	0	0
ERX555913.65.dc	moniruzzaman et al.	308889	24.81	332	25.83	non-RS-Imiter	0	0	0	0	0	0	0	0	0	0	0	0	0	0	0	0	0	0	0	0
ERX555915.1.dc	moniruzzaman et al.	491355	22.49	511	23.32	unidentified	0	0	0	0	0	0	0	0	0	0	0	0	0	0	0	0	0	0	0	0
ERX555917.66.dc	moniruzzaman et al.	128706	31.72	150	32.65	unidentified	0	0	0	0	0	0	0	0	0	0	0	0	0	0	0	0	0	0	0	0
ERX555919.35.dc	moniruzzaman et al.	223626	26.74	273	27.28	unidentified	0	0	0	0	0	0	0	0	0	0	0	0	0	0	0	0	0	0	0	0
ERX555926.39.dc	moniruzzaman et al.	322149	28.96	410	29.75	unidentified	0	0	0	0	0	0	0	0	0	0	0	0	0	0	0	0	0	0	0	0
ERX555933.5.dc	moniruzzaman et al.	683301	28.09	693	28.95	unidentified	0	0	0	0	0	0	0	0	0	0	0	0	0	0	0	0	0	0	0	0
ERX555933.51.dc	moniruzzaman et al.	552126	22.25	506	23.28	unidentified	0	0	0	0	0	0	0	0	0	0	0	0	0	0	0	0	0	0	0	0
ERX555935.132.dc	moniruzzaman et al.	257088	28.44	255	28.88	unidentified	0	0	0	0	0	0	0	0	0	0	0	0	0	0	0	0	0	0	0	0
ERX555954.29.dc	moniruzzaman et al.	295389	26.45	322	27.2	unidentified	0	0	0	0	0	0	0	0	0	0	0	0	0	0	0	0	0	0	0	0
ERX555957.21.dc	moniruzzaman et al.	524328	19.56	493	20.41	unidentified	0	0	0	0	0	0	0	0	0	0	0	0	0	0	0	0	0	0	0	0
ERX555961.17.dc	moniruzzaman et al.	136593	33.55	210	34.21	unidentified	0	0	0	0	0	0	0	0	0	0	0	0	0	0	0	0	0	0	0	0
ERX555961.3.dc	moniruzzaman et al.	133059	39.61	184	40.09	unidentified	0	0	0	0	0	0	0	0	0	0	0	0	0	0	0	0	0	0	0	0
ERX555961.42.dc	moniruzzaman et al.	181470	29.17	209	29.59	unidentified	0	0	0	0	0	0	0	0	0	0	0	0	0	0	0	0	0	0	0	0
ERX555963.2.dc	moniruzzaman et al.	340188	26.07	380	26.96	unidentified	0	0	0	0	0	0	0	0	0	0	0	0	0	0	0	0	0	0	0	0
ERX555965.10.dc	moniruzzaman et al.	452439	26.58	513	27.35	unidentified	0	0	0	0	0	0	0	0	0	0	0	0	0	0	0	0	0	0	0	0
ERX555965.5.dc	moniruzzaman et al.	446223	27.34	528	27.95	unidentified	0	0	0	0	0	0	0	0	0	0	0	0	0	0	0	0	0	0	0	0
ERX555967.111.dc	moniruzzaman et al.	163080	54.81	228	55.48	unidentified	0	0	0	0	0	0	0	0	0	0	0	0	0	0	0	0	0	0	0	0
ERX555967.26.dc	moniruzzaman et al.	350205	26.33	393	26.99	unidentified	0	0	0	0	0	0	0	0	0	0	0	0	0	0	0	0	0	0	0	0
ERX555967.32.dc	moniruzzaman et al.	389115	21.56	419	22.38	non-RS-Imiter	0	0	0	0	0	0	0	0	0	0	0	0	0	0	0	0	0	0	0	0
ERX555967.47.dc	moniruzzaman et al.	162681	34.06	167	35.5	unidentified	0	0	0	0	0	0	0	0	0	0	0	0	0	0	0	0	0	0	0	0
ERX555976.71.dc	moniruzzaman et al.	113073	43.2	173	43.93	unidentified	0	0	0	0	0	0	0	0	0	0	0	0	0	0	0	0	0	0	0	0
ERX555987.14.dc	moniruzzaman et al.	156708	33.62	235	34.43	unidentified	0	0	0	0	0	0	0	0	0	0	0	0	0	0	0	0	0	0	0	0
ERX555987.30.dc	moniruzzaman et al.	126348	33.96	197	34.75	unidentified	0	0	0	0	0	0	0	0	0	0	0	0	0	0	0	0	0	0	0	0
ERX555988.97.dc	moniruzzaman et al.	426702	26.31	479	27.13	unidentified	0	0	0	0	0	0	0	0	0	0	0	0	0	0	0	0	0	0	0	0
ERX555997.4.dc	moniruzzaman et al.	375126	31.52	437	32.36	non-RS-Imiter	0	0	0	0	0	0	0	0	0	0	0	0	0	0	0	0	0	0	0	0
ERX556003.45.dc	moniruzzaman et al.	224514	17.77	215	17.99	unidentified	0	0	0	0	0	0	0	0	0	0	0	0	0	0	0	0	0	0	0	0
ERX556003.46.dc	moniruzzaman et al.	168630	39.83	246	40.27	unidentified	0	0	0	0	0	0	0	0	0	0	0	0	0	0	0	0	0	0	0	0
ERX556005.53.dc	moniruzzaman et al.	158940	39.26	221	39.99	unidentified	0	0	0	0	0	0	0	0	0	0	0	0	0	0	0	0	0	0	0	0
ERX556017.11.dc	moniruzzaman et al.	223410	36.01	261	36.88	unidentified	0	0	0	0	0	0	0	0	0	0	0	0	0	0	0	0	0	0	0	0
ERX556032.62.dc	moniruzzaman et al.	196842	28.4	207	29.2	unidentified	0	0	0	0	0	0	0	0	0	0	0	0	0	0	0	0	0	0	0	0
ERX556037.11.dc	moniruzzaman et al.	117921	33.53	165	34.09	unidentified	0	0	0	0	0	0	0	0	0	0	0	0	0	0	0	0	0	0	0	0
ERX556037.19.dc	moniruzzaman et al.	364005	25.63	421	26.51	unidentified	0	0	0	0	0	0	0	0	0	0	0	0	0	0	0	0	0	0	0	0
ERX556058.18.dc	moniruzzaman et al.	169851	22.55	192	23.24	unidentified	0	0	0	0	0	0	0	0	0	0	0	0	0	0	0	0	0	0	0	0
ERX556059.13.dc	moniruzzaman et al.	365973	17.99	374	18.56	unidentified	0	0	0	0	0	0	0	0	0	0	0	0	0	0	0	0	0	0	0	0
ERX556059.2.dc	moniruzzaman et al.	141681	39.4	193	39.77	unidentified	0	0	0	0	0	0	0	0	0	0	0	0	0	0	0	0	0	0	0	0
ERX556059.41.dc	moniruzzaman et al.	548772	21.83	542	22.27	non-RS-Imiter	0	0	0	0	0	0	0	0	0	0	0	0	0	0	0	0	0	0	0	0
ERX556068.30.dc	moniruzzaman et al.	266424	29.51	333	30.21	unidentified	0	0	0	0	0	0	0	0	0	0	0	0	0	0	0	0	0	0	0	0
ERX556094.26.dc	moniruzzaman et al.	940548	25.2	946	25.68	non-RS-Imiter	0	0	0	0	0	0	0	0	0	0	0	1	0	0	0	0	0	0	0	1
ERX556094.31.dc	moniruzzaman et al.	224694	27.12	275	27.88	unidentified	0	0	0	0	0	0	0	0	0	0	0	0	0	0	0	0	0	0	0	0
ERX556094.51.dc	moniruzzaman et al.	544788	21.72	600	22.4	non-RS-Imiter	0	0	0	0	0	0	0	1	0	0	0	0	0	0	0	0	0	0	0	1
ERX556101.9.dc	moniruzzaman et al.	129084	30.77	167	31.65	unidentified	0	0	0	0	0	0	0	0	0	0	0	0	0	0	0	0	0	0	0	0
ERX556103.23.dc	moniruzzaman et al.	218316	25.33	259	26.2	unidentified	0	0	0	0	0	0	0	0	0	0	0	0	0	0	0	0	0	0	0	0
ERX556315.47.dc	moniruzzaman et al.	957345	29.66	1051	31.14	unidentified	0	0	0	0	0	0	0	0	0	0	0	0	0	0	0	0	0	0	0	0
ERX633347.21.dc	moniruzzaman et al.	380724	29.48	456	30.21	unidentified	0	0	0	0	0	0	0	0	0	0	0	0	0	0	0	0	0	0	0	0
ERX633348.16.dc	moniruzzaman et al.	131856	40.15	211	40.61	unidentified	0	0	0	0	0	0	0	0	0	0	0	0	0	0	0	0	0	0	0	0
ERX633354.21.dc	moniruzzaman et al.	143181	49.21	216	49.75	unidentified	0	0	0	0	0	0	0	0	0	0	0	0	0	0	0	0	0	0	0	0
ERX682739.15.dc	moniruzzaman et al.	282135	32.62	417	33.36	unidentified	0	0	0	0	0	0	0	0	0	0	0	0	0	0	0	0	0	0	0	0
ERX682739.20.dc	moniruzzaman et al.	348996	23.02	377	23.92	non-RS-Imiter	0	0	0	0	0	0	0	0	0	0	0	0	0	0	0	0	0	0	0	0
ERX943715.2.dc	moniruzzaman et al.	272265	25.81	284	27.04	unidentified	0	0	0	0	0	0	0	0	0	0	0	0	0	0	0	0	0	0	0	0
ERX943721.3.dc	moniruzzaman et al.	211980	30.86	246	31.68	unidentified	0	0	0	0	0	0	0	0	0	0	0	0	0	0	0	0	0	0	0	0
Iridoviridae_AF303741_Chilo_iridescent_virus	Gaia et al.	188976	28.63	207	29.43	Pimascovirales	0	0	0	0	0	0	0	0	0	0	0	0	0	0	0	0	0	0	0	0
Iridoviridae_AF371960_Infectious_spleen_and_kidney_necrosis_virus	Gaia et al.	101004	54.78	105	55.37	unidentified	0	0	0	0	0	0	0	0	0	0	0	0	0	0	0	0	0	0	0	0
Iridoviridae_AF389451_Tiger_frog_virus	Gaia et al.	83799	55.01	94	58.5	Pimascovirales	0	0	0	0	0	0	0	0	0	0	0	0	0	0	0	0	0	0	0	0
Iridoviridae_AP017456_Red_seabream_iridovirus	Gaia et al.	106080	53.03	116	53.48	unidentified	0	0	0	0	0	0	0	0	0	0	0	0	0	0	0	0	0	0	0	0
Iridoviridae_AY150217_Ambystoma_tigrinum_stebbensi_virus	Gaia et al.	82596	54.02	93	58.57	Pimascovirales	0	0	0	0	0	0	0	0	0	0	0	0	0	0	0	0	0	0	0	0
Iridoviridae_AY380826_Lymphocystis_disease_virus	Gaia et al.	122199	27.23	152	27.93	unidentified	0	0	0	0	0	0	0	0	0	0	0	0	0	0	0	0	0	0	0	0
Iridoviridae_AY521625_Singapore_grouper_iridovirus	Gaia et al.	126861	48.64	141	50.02	Pimascovirales	0	0	0	0	0	0	0	0	0	0	0	0	0	0	0	0	0	0	0	0
Iridoviridae_DQ643392_Aedes_taeniorhynchus_iridescent_virus	Gaia et al.	137070	47.89	154	51.08	Pimascovirales	0	0	0	0	0	0	0	0	0	0	0	0	0	0	0	0	0	0	0	0
Iridoviridae_EU627010_Soft_shelled_turtle_iridovirus	Gaia et al.	84069	55.06	94	58.7	Pimascovirales	0	0	0	0	0	0	0	0	0	0	0	0	0	0	0	0	0	0	0	0
Iridoviridae_FJ433873_Epizootic_haematopoietic_necrosis_virus	Gaia et al.	95712	54.05	109	59.44	Pimascovirales	0	0	0	0	0	0	0	0	0	0	0	0	0	0	0	0	0	0	0	0
Iridoviridae_GQ273492_Turbot_reddish_body_iridovirus	Gaia et al.	100077	54.99	106	55.59	unidentified	0	0	0	0	0	0	0	0	0	0	0	0	0	0	0	0	0	0	0	0
Iridoviridae_GQ918152_Wiseana_iridescent_virus	Gaia et al.	183570	30.91	185	31.87	Pimascovirales	0	0	0	0	0	0	0	0	0	0	0	0	0	0	0	0	0	0	0	0
Iridoviridae_HF920633_Invertebrate_iridovirus_22	Gaia et al.	175251	28.05	182	28.82	Pimascovirales	0	0	0	0	0	0	0	0	0	0	0	0	0	0	0	0	0	0	0	0
Iridoviridae_HF920634_Invertebrate_iridescent_virus_22_isolate_IIV22Aberystwyth	Gaia et al.	176580	28.01	187	28.84	Pimascovirales	0	0	0	0	0	0	0	0	0	0	0	0	0	0	0	0	0	0	0	0
Iridoviridae_HF920635_Invertebrate_iridovirus_25	Gaia et al.	183612	30.32	190	31.16	Pimascovirales	0	0	0	0	0	0	0	0	0	0	0	0	0	0	0	0	0	0	0	0
Iridoviridae_HF920636_Invertebrate_iridescent_virus_30	Gaia et al.	178380	28.11	187	28.95	Pimascovirales	0	0	0	0	0	0	0	0	0	0	0	0	0	0	0	0	0	0	0	0
Iridoviridae_HF920637_Armadillidium_vulgare_iridescent	Gaia et al.	194688	35.09	215	35.92	Pimascovirales	0	0	0	0	0	0	0	0	0	0	0	0	0	0	0	0	0	0	0	0
Iridoviridae_JQ724856_European_sheatfish_virus	Gaia et al.	94863	54.23	109	59.55	Pimascovirales	0	0	0	0	0	0	0	0	0	0	0	0	0	0	0	0	0	0	0	0
Iridoviridae_KF033124_Andrias_davidianus_ranavirus_isolate_2010SX	Gaia et al.	82599	55.04	95	59.11	Pimascovirales	0	0	0	0	0	0	0	0	0	0	0	0	0	0	0	0	0	0	0	0
Iridoviridae_KF938901_UNVERIFIED_Anopheles_minimus_irodovirus_isolate_AMIV	Gaia et al.	142911	39	167	40.27	Pimascovirales	0	0	0	0	0	0	0	0	0	0	0	0	0	0	0	0	0	0	0	0
Iridoviridae_KP056312_Common_midwife_toad_ranavirus_isolate_Pelophylax_kl	Gaia et al.	83580	55.27	93	59.36	Pimascovirales	0	0	0	0	0	0	0	0	0	0	0	0	0	0	0	0	0	0	0	0
Iridoviridae_KP266743_Tortoise_ranavirus_isolate_1	Gaia et al.	84510	55.22	93	58.57	Pimascovirales	0	0	0	0	0	0	0	0	0	0	0	0	0	0	0	0	0	0	0	0
Iridoviridae_KR139659_Scale_drop_disease_virus_isolate_C4575	Gaia et al.	117030	36.86	128	37.29	Pimascovirales	0	0	0	0	0	0	0	0	0	0	0	0	0	0	0	0	0	0	0	0
Iridoviridae_KX185156_Bohle_iridovirus_isolate_BIV_ME_93_35	Gaia et al.	82512	55.16	89	58.62	Pimascovirales	0	0	0	0	0	0	0	0	0	0	0	0	0	0	0	0	0	0	0	0
Iridoviridae_KX353311_Short_finned_eel_ranavirus_isolate_ANGA14001	Gaia et al.	96327	54.71	112	59.67	Pimascovirales	0	0	0	0	0	0	0	0	0	0	0	0	0	0	0	0	0	0	0	0
Iridoviridae_KX574343_Ranavirus_maximus_isolate_SMA15001	Gaia et al.	92403	54.94	103	58.99	Pimascovirales	0	0	0	0	0	0	0	0	0	0	0	0	0	0	0	0	0	0	0	0
Iridoviridae_KX643370_Lymphocystis_disease_virus_Sa_isolate_SA9	Gaia et al.	124497	33.01	147	34.3	unidentified	0	0	0	0	0	0	0	0	0	0	0	0	0	0	0	0	0	0	0	0
Iridoviridae_L63545_Lymphocystis_disease_virus_1	Gaia et al.	95289	29.07	110	29.77	unidentified	0	0	0	0	0	0	0	0	0	0	0	0	0	0	0	0	0	0	0	0
Iridoviridae_LS484712_Daphnia_iridovirus_1	Gaia et al.	240465	38.75	293	39.64	Pimascovirales	0	0	0	0	0	0	0	0	0	0	0	0	0	0	0	0	0	0	0	0
Iridoviridae_MF197913_Cherax_quadricarinatus_iridovirus_strain_CQIV_CN01	Gaia et al.	151311	34.58	177	35.57	Pimascovirales	0	0	0	0	0	0	0	0	0	0	0	0	0	0	0	0	0	0	0	0
M-2140918012-1	schulz et al.	244056	37.82	276	38.6	unidentified	0	0	0	0	0	0	0	0	0	0	0	0	0	0	0	0	0	0	0	0
M-2140918012-2	schulz et al.	279243	33.66	362	35.02	unidentified	0	0	0	0	0	0	0	0	0	0	0	0	0	0	0	0	0	0	0	0
M-3300000115-12	schulz et al.	292548	34.89	346	35.84	unidentified	0	0	0	0	0	0	0	0	0	0	0	0	0	0	0	0	0	0	0	0
M-3300000115-18	schulz et al.	244122	30.62	282	31.75	unidentified	0	0	0	0	0	0	0	0	0	0	0	0	0	0	0	0	0	0	0	0
M-3300000115-19	schulz et al.	204168	23.33	222	24.74	unidentified	0	0	0	0	0	0	0	0	0	0	0	0	0	0	0	0	0	0	0	0
M-3300000115-2	schulz et al.	285981	34.58	342	35.33	unidentified	0	0	0	0	0	0	0	0	0	0	0	0	0	0	0	0	0	0	0	0
M-3300000115-3	schulz et al.	178155	32.48	220	33.25	unidentified	0	0	0	0	0	0	0	0	0	0	0	0	0	0	0	0	0	0	0	0
M-3300000115-5	schulz et al.	232716	30.01	271	30.9	unidentified	0	0	0	0	0	0	0	0	0	0	0	0	0	0	0	0	0	0	0	0
M-3300000115-9	schulz et al.	280080	31.16	335	31.86	unidentified	0	0	0	0	0	0	0	0	0	0	0	0	0	0	0	0	0	0	0	0
M-3300000116-5	schulz et al.	295257	25	363	25.79	non-RS-Imiter	0	0	0	0	0	0	0	0	0	0	0	0	0	0	0	0	0	0	0	1
M-3300000117-10	schulz et al.	276654	25.53	338	26.16	unidentified	0	0	0	0	0	0	0	0	0	0	0	0	0	0	0	0	0	0	0	0
M-3300000128-11	schulz et al.	151011	32.04	184	32.62	unidentified	0	0	0	0	0	0	0	0	0	0	0	0	0	0	0	0	0	0	0	0
M-3300000517-4	schulz et al.	231339	26.36	297	26.98	unidentified	0	0	0	0	0	0	0	0	0	0	0	0	0	0	0	0	0	0	0	0
M-3300000574-23	schulz et al.	198369	27.81	228	27.93	unidentified	0	0	0	0	0	0	0	0	0	0	0	0	0	0	0	0	0	0	0	0
M-3300000736-2	schulz et al.	392088	28.06	428	29	unidentified	0	0	0	0	0	0	0	0	0	0	0	0	0	0	0	0	0	0	0	0
M-3300001348-16	schulz et al.	764436	24.77	870	25.46	non-RS-Imiter	0	0	0	0	0	0	0	1	0	0	0	0	0	0	0	0	0	0	0	0
M-3300001348-19	schulz et al.	187521	24.36	235	25.05	unidentified	0	0	0	0	0	0	0	0	0	0	0	0	0	0	0	0	0	0	0	0
M-3300001348-24	schulz et al.	181755	30.35	236	31.42	unidentified	0	0	0	0	0	0	0	0	0	0	0	0	0	0	0	0	0	0	0	0
M-3300001348-40	schulz et al.	334704	25.04	454	25.52	non-RS-Imiter	0	0	0	0	0	0	0	0	0	0	0	0	0	0	0	0	0	0	0	0
M-3300001348-41	schulz et al.	431550	25.42	533	25.75	unidentified	0	0	0	0	0	0	0	0	0	0	0	0	0	0	0	0	0	0	0	0
M-3300001349-29	schulz et al.	714993	25.41	779	26.18	non-RS-Imiter	0	0	0	0	0	0	0	1	1	0	0	1	0	0	0	0	1	0	0	1
M-3300001352-32	schulz et al.	323211	21.61	382	23.42	unidentified	0	0	0	0	0	0	0	0	0	0	0	0	0	0	0	0	0	0	0	0
M-3300001352-44	schulz et al.	172206	22.85	241	23.34	unidentified	0	0	0	0	0	0	0	0	0	0	0	0	0	0	0	0	0	0	0	0
M-3300001460-12	schulz et al.	257868	41.79	408	42.27	unidentified	0	0	0	0	0	0	0	0	0	0	0	0	0	0	0	0	0	0	0	0
M-3300001589-11	schulz et al.	432018	24.89	591	25.57	non-RS-Imiter	0	0	0	0	0	0	0	0	0	0	0	1	0	0	0	0	0	0	0	0
M-3300001589-6	schulz et al.	256227	28.52	311	29.05	unidentified	0	0	0	0	0	0	0	0	0	0	0	0	0	0	0	0	0	0	0	0
M-3300001589-9	schulz et al.	616374	24.23	802	24.83	non-RS-Imiter	0	0	0	0	0	0	0	1	0	0	0	0	0	0	0	0	0	0	0	1
M-3300001718-3	schulz et al.	196989	40.32	286	40.82	unidentified	0	0	0	0	0	0	0	0	0	0	0	0	0	0	0	0	0	0	0	0
M-3300002092-9	schulz et al.	218841	26.18	293	26.9	unidentified	0	0	0	0	0	0	0	0	0	0	0	0	0	0	0	0	0	0	0	0
M-3300002154-3	schulz et al.	252630	32.1	316	32.76	unidentified	0	0	0	0	0	0	0	0	0	0	0	0	0	0	0	0	0	0	0	0
M-3300002186-2	schulz et al.	250089	21.28	298	21.92	unidentified	0	0	0	0	0	0	0	0	0	0	0	0	0	0	0	0	0	0	0	0
M-3300002242-2	schulz et al.	392880	33.26	433	33.97	unidentified	0	0	0	0	0	0	0	0	0	0	0	0	0	0	0	0	0	0	0	0
M-3300002367-2	schulz et al.	207171	31.13	264	32.33	unidentified	0	0	0	0	0	0	0	0	0	0	0	0	0	0	0	0	0	0	0	0
M-3300002404-2	schulz et al.	246342	21.11	338	21.69	non-RS-Imiter	0	0	0	0	0	0	0	0	0	0	0	0	0	0	0	0	0	0	0	0
M-3300002447-3	schulz et al.	172275	39.56	261	40.9	unidentified	0	0	0	0	0	0	0	0	0	0	0	0	0	0	0	0	0	0	0	0
M-3300002447-5	schulz et al.	276033	39.25	497	40.19	unidentified	0	0	0	0	0	0	0	0	0	0	0	0	0	0	0	0	0	0	0	0
M-3300003395-8	schulz et al.	392745	26.01	474	27.06	unidentified	0	0	0	0	0	0	0	0	0	0	0	0	0	0	0	0	0	0	0	0
M-3300003404-4	schulz et al.	364497	37.98	474	38.73	unidentified	0	0	0	0	0	0	0	0	0	0	0	0	0	0	0	0	0	0	0	0
M-3300003410-18	schulz et al.	302916	24.24	376	24.71	unidentified	0	0	0	0	0	0	0	0	0	0	0	0	0	0	0	0	0	0	0	0
M-3300003413-11	schulz et al.	324021	34.05	367	35.57	unidentified	0	0	0	0	0	0	0	0	0	0	0	0	0	0	0	0	0	0	0	0
M-3300004054-2	schulz et al.	247152	26.65	295	27.44	unidentified	0	0	0	0	0	0	0	0	0	0	0	0	0	0	0	0	0	0	0	0
M-3300004097-33	schulz et al.	182739	27.08	196	27.99	unidentified	0	0	0	0	0	0	0	0	0	0	0	0	0	0	0	0	0	0	0	0
M-3300004128-2	schulz et al.	311328	24.17	425	25.15	unidentified	0	0	0	0	0	0	0	0	0	0	0	0	0	0	0	0	0	0	0	0
M-3300004128-5	schulz et al.	470028	26.54	567	27.58	unidentified	0	0	0	0	0	0	0	0	0	0	0	0	0	0	0	0	0	0	0	0
M-3300004240-13	schulz et al.	293079	19.96	371	20.95	unidentified	0	0	0	0	0	0	0	0	0	0	0	0	0	0	0	0	0	0	0	0
M-3300004240-17	schulz et al.	436011	27.68	515	28.76	unidentified	0	0	0	0	0	0	0	0	0	0	0	0	0	0	0	0	0	0	0	0
M-3300004240-8	schulz et al.	273852	26.72	362	27.76	unidentified	0	0	0	0	0	0	0	0	0	0	0	0	0	0	0	0	0	0	0	0
M-3300004273-3	schulz et al.	469941	28.05	551	28.93	RS-Imiter	0	0	0	0	0	0	0	1	1	0	0	1	0	0	0	0	0	0	0	0
M-3300004277-10	schulz et al.	414171	18.32	490	18.99	unidentified	0	0	0	0	0	0	0	0	0	0	0	0	0	0	0	0	0	0	0	0
M-3300004806-1	schulz et al.	298290	40.63	327	41.05	unidentified	0	0	0	0	0	0	0	0	0	0	0	0	0	0	0	0	0	0	0	0
M-3300004806-22	schulz et al.	250269	28.53	343	28.74	unidentified	0	0	0	0	0	0	0	0	0	0	0	0	0	0	0	0	0	0	0	0
M-3300004806-7	schulz et al.	412659	29.55	449	29.81	unidentified	0	0	0	0	0	0	0	0	0	0	0	0	0	0	0	0	0	0	0	0
M-3300004807-10	schulz et al.	375459	33.42	367	34.64	non-RS-Imiter	0	0	0	0	0	0	0	1	0	0	0	0	0	0	0	0	0	0	0	0
M-3300005286-3	schulz et al.	447927	22.69	547	23.86	RS-Imiter	0	0	0	1	0	0	1	1	0	0	0	0	0	0	1	0	1	0	0	1
M-3300005517-13	schulz et al.	181266	28.44	213	29.53	unidentified	0	0	0	0	0	0	0	0	0	0	0	0	0	0	0	0	0	0	0	0
M-3300005517-19	schulz et al.	428952	33.77	494	34.82	unidentified	0	0	0	0	0	0	0	0	0	0	0	0	0	0	0	0	0	0	0	0
M-3300005517-3	schulz et al.	162645	34.94	183	35.91	unidentified	0	0	0	0	0	0	0	0	0	0	0	0	0	0	0	0	0	0	0	0
M-3300005523-3	schulz et al.	201060	33.76	332	34.52	unidentified	0	0	0	0	0	0	0	0	0	0	0	0	0	0	0	0	0	0	0	0
M-3300005528-18	schulz et al.	1112424	27.32	1311	28.27	non-RS-Imiter	0	0	0	0	1	0	0	1	0	0	0	0	0	0	0	1	0	0	1	1
M-3300005528-9	schulz et al.	239079	35.9	310	36.8	unidentified	0	0	0	0	0	0	0	0	0	0	0	0	0	0	0	0	0	0	0	0
M-3300005538-5	schulz et al.	219114	25.57	312	27.54	unidentified	0	0	0	0	0	0	0	0	0	0	0	0	0	0	0	0	0	0	0	0
M-3300005583-9	schulz et al.	239709	32.66	312	33.53	non-RS-Imiter	0	0	0	0	0	0	0	0	0	0	0	0	0	0	0	0	0	0	0	0
M-3300005589-24	schulz et al.	318267	40.97	367	41.58	Pimascovirales	0	0	0	0	0	0	0	0	0	0	0	1	0	0	0	0	0	0	0	0
M-3300005613-11	schulz et al.	365961	26	463	26.76	unidentified	0	0	0	0	0	0	0	0	0	0	0	0	0	0	0	0	0	0	0	0
M-3300005613-13	schulz et al.	443337	24.73	531	25.84	unidentified	0	0	0	0	0	0	0	0	0	0	0	0	0	0	0	0	0	0	0	0
M-3300005613-15	schulz et al.	414162	21.67	529	22.45	unidentified	0	0	0	0	0	0	0	0	0	0	0	0	0	0	0	0	0	0	0	0
M-3300005613-23	schulz et al.	231585	31.39	276	32.76	Pimascovirales	0	0	0	0	0	0	0	0	0	0	0	0	0	0	0	0	0	0	0	0
M-3300005613-25	schulz et al.	556086	30.82	738	31.46	non-RS-Imiter	0	0	0	0	0	0	0	0	0	0	0	0	0	0	0	0	0	0	0	1
M-3300005613-26	schulz et al.	337584	21.72	375	22.72	non-RS-Imiter	0	0	0	0	0	0	0	0	0	0	0	0	0	0	0	0	0	0	0	0
M-3300005613-29	schulz et al.	869778	18.99	1035	19.86	non-RS-Imiter	0	0	0	0	0	0	0	0	0	0	0	0	0	0	0	0	0	0	0	0
M-3300005613-33	schulz et al.	309363	27.73	355	28.59	unidentified	0	0	0	0	0	0	0	0	0	0	0	0	0	0	0	0	0	0	0	0
M-3300005613-38	schulz et al.	704703	24.19	793	25.45	unidentified	0	0	0	0	0	0	0	0	0	0	0	0	0	0	0	0	0	0	0	0
M-3300005613-41	schulz et al.	893610	22.18	1066	22.96	non-RS-Imiter	0	0	0	0	0	0	0	0	0	0	0	1	0	0	0	0	0	0	0	0
M-3300005613-42	schulz et al.	221445	29.05	245	30.09	unidentified	0	0	0	0	0	0	0	0	0	0	0	0	0	0	0	0	0	0	0	0
M-3300005613-49	schulz et al.	953097	20.33	1091	21.35	non-RS-Imiter	0	0	0	0	0	0	0	0	0	0	0	1	0	0	0	0	0	0	0	0
M-3300005613-55	schulz et al.	315516	28.92	383	29.92	non-RS-Imiter	0	0	0	0	0	0	0	0	0	0	0	0	0	0	0	0	0	0	0	0
M-3300005613-6	schulz et al.	375816	24.41	393	25.66	unidentified	0	0	0	0	0	0	0	0	0	0	0	0	0	0	0	0	0	0	0	0
M-3300005613-8	schulz et al.	487959	26.95	554	27.39	unidentified	0	0	0	0	0	0	0	0	0	0	0	0	0	0	0	0	0	0	0	0
M-3300005662-19	schulz et al.	318360	21.68	407	22.17	unidentified	0	0	0	0	0	0	0	0	0	0	0	0	0	0	0	0	0	0	0	0
M-3300005662-20	schulz et al.	512781	25.91	634	27	unidentified	0	0	0	0	0	0	0	0	0	0	0	0	0	0	0	0	0	0	0	0
M-3300005662-25	schulz et al.	310983	31.93	358	32.73	unidentified	0	0	0	0	0	0	0	0	0	0	0	0	0	0	0	0	0	0	0	0
M-3300005662-28	schulz et al.	165054	25.71	223	26.49	unidentified	0	0	0	0	0	0	0	0	0	0	0	0	0	0	0	0	0	0	0	0
M-3300005662-29	schulz et al.	267138	40.55	267	41.48	unidentified	0	0	0	0	0	0	0	0	0	0	0	0	0	0	0	0	0	0	0	0
M-3300005662-30	schulz et al.	327126	29.65	320	30.38	unidentified	0	0	0	0	0	0	0	0	0	0	0	0	0	0	0	0	0	0	0	0
M-3300005662-48	schulz et al.	194409	39.67	205	40.3	unidentified	0	0	0	0	0	0	0	0	0	0	0	0	0	0	0	0	0	0	0	0
M-3300005662-5	schulz et al.	194721	40	269	40.52	unidentified	0	0	0	0	0	0	0	0	0	0	0	0	0	0	0	0	0	0	0	0
M-3300005662-62	schulz et al.	358845	29.58	401	30.56	unidentified	0	0	0	0	0	0	0	0	0	0	0	0	0	0	0	0	0	0	0	0
M-3300005662-68	schulz et al.	345204	39.87	386	40.45	unidentified	0	0	0	0	0	0	0	0	0	0	0	0	0	0	0	0	0	0	0	0
M-3300005955-1	schulz et al.	346275	19.59	407	20.39	unidentified	0	0	0	0	0	0	0	0	0	0	0	0	0	0	0	0	0	0	0	0
M-3300005987-10	schulz et al.	235728	38.68	312	40	unidentified	0	0	0	0	0	0	0	0	0	0	0	0	0	0	0	0	0	0	0	0
M-3300005987-15	schulz et al.	283560	41.84	280	42.93	unidentified	0	0	0	0	0	0	0	0	0	0	0	0	0	0	0	0	0	0	0	0
M-3300006056-32	schulz et al.	466989	36.57	553	37.43	non-RS-Imiter	0	0	0	1	0	1	0	1	1	0	0	0	0	1	0	0	0	0	0	0
M-3300006108-3	schulz et al.	144174	41.96	206	42.4	unidentified	0	0	0	0	0	0	0	0	0	0	0	0	0	0	0	0	0	0	0	0
M-3300006119-4	schulz et al.	179772	54.47	242	54.83	unidentified	0	0	0	0	0	0	0	0	0	0	0	0	0	0	0	0	0	0	0	0
M-3300006124-6	schulz et al.	200499	35.33	256	36.04	unidentified	0	0	0	0	0	0	0	0	0	0	0	0	0	0	0	0	0	0	0	0
M-3300006165-1	schulz et al.	190275	34.24	221	35.32	unidentified	0	0	0	0	0	0	0	0	0	0	0	0	0	0	0	0	0	0	0	0
M-3300006190-14	schulz et al.	275814	24.31	358	24.98	non-RS-Imiter	0	0	0	0	0	0	0	0	0	0	0	0	0	0	0	0	0	0	0	0
M-3300006641-22	schulz et al.	203025	24.89	227	25.53	unidentified	0	0	0	0	0	0	0	0	0	0	0	0	0	0	0	0	0	0	0	0
M-3300006752-9	schulz et al.	429828	26.65	503	27.67	unidentified	0	0	0	0	0	0	0	0	0	0	0	0	0	0	0	0	0	0	0	0
M-3300006802-11	schulz et al.	163134	34.36	214	35.22	unidentified	0	0	0	0	0	0	0	0	0	0	0	0	0	0	0	0	0	0	0	0
M-3300006805-8	schulz et al.	368205	25.78	459	26.86	unidentified	0	0	0	0	0	0	0	0	0	0	0	0	0	0	0	0	0	0	0	0
M-3300006875-10	schulz et al.	153657	33.72	211	36.14	unidentified	0	0	0	0	0	0	0	0	0	0	0	0	0	0	0	0	0	0	0	0
M-3300006900-23	schulz et al.	751821	23.37	904	24.3	non-RS-Imiter	0	0	0	0	0	0	1	0	0	0	0	0	0	0	0	0	0	0	0	0
M-3300006916-6	schulz et al.	351669	28.16	440	28.8	unidentified	0	0	0	0	0	0	0	0	0	0	0	0	0	0	0	0	0	0	0	0
M-3300006922-4	schulz et al.	241374	24.89	286	26.5	unidentified	0	0	0	0	0	0	0	0	0	0	0	0	0	0	0	0	0	0	0	0
M-3300007072-7	schulz et al.	318585	41.76	441	43.39	Pimascovirales	0	0	0	0	0	0	0	1	0	0	0	0	0	0	0	0	0	0	0	0
M-3300007236-6	schulz et al.	281805	24.87	353	25.54	unidentified	0	0	0	0	0	0	0	0	0	0	0	0	0	0	0	0	0	0	0	0
M-3300007345-3	schulz et al.	233160	31.94	366	32.54	unidentified	0	0	0	0	0	0	0	0	0	0	0	0	0	0	0	0	0	0	0	0
M-3300007345-7	schulz et al.	161472	28.83	185	29.78	unidentified	0	0	0	0	0	0	0	0	0	0	0	0	0	0	0	0	0	0	0	0
M-3300007363-5	schulz et al.	179907	31.18	249	31.29	unidentified	0	0	0	0	0	0	0	0	0	0	0	0	0	0	0	0	0	0	0	0
M-3300007516-29	schulz et al.	211893	29.22	282	30.01	unidentified	0	0	0	0	0	0	0	0	0	0	0	0	0	0	0	0	0	0	0	0
M-3300007519-48	schulz et al.	183957	34.11	248	34.78	unidentified	0	0	0	0	0	0	0	0	0	0	0	0	0	0	0	0	0	0	0	0
M-3300007520-7	schulz et al.	165966	34.86	213	35.89	unidentified	0	0	0	0	0	0	0	0	0	0	0	0	0	0	0	0	0	0	0	0
M-3300007522-15	schulz et al.	477573	22.94	494	23.73	non-RS-Imiter	0	0	0	0	0	0	0	1	0	0	0	0	0	0	0	0	0	0	0	0
M-3300007522-21	schulz et al.	240732	26.38	300	27.32	unidentified	0	0	0	0	0	0	0	0	0	0	0	0	0	0	0	0	0	0	0	0
M-3300007522-31	schulz et al.	299217	21.37	270	22.21	unidentified	0	0	0	0	0	0	0	0	0	0	0	0	0	0	0	0	0	0	0	0
M-3300007522-55	schulz et al.	336645	30.88	370	31.98	unidentified	0	0	0	0	0	0	0	0	0	0	0	0	0	0	0	0	0	0	0	0
M-3300007522-9	schulz et al.	205341	30.07	296	30.68	unidentified	0	0	0	0	0	0	0	0	0	0	0	0	0	0	0	0	0	0	0	0
M-3300007523-6	schulz et al.	153786	30.69	183	31.37	unidentified	0	0	0	0	0	0	0	0	0	0	0	0	0	0	0	0	0	0	0	0
M-3300007547-5	schulz et al.	164022	26.9	201	27.6	unidentified	0	0	0	0	0	0	0	0	0	0	0	0	0	0	0	0	0	0	0	0
M-3300007559-2	schulz et al.	139278	28.89	204	29.04	unidentified	0	0	0	0	0	0	0	0	0	0	0	0	0	0	0	0	0	0	0	0
M-3300007619-1	schulz et al.	295128	21.2	355	21.75	RS-Imiter	0	0	0	0	0	0	1	0	0	0	0	0	0	0	0	0	0	0	0	0
M-3300007622-7	schulz et al.	248907	24	279	24.63	unidentified	0	0	0	0	0	0	0	0	0	0	0	0	0	0	0	0	0	0	0	0
M-3300007708-4	schulz et al.	196155	24.94	217	25.63	unidentified	0	0	0	0	0	0	0	0	0	0	0	0	0	0	0	0	0	0	0	0
M-3300007960-2	schulz et al.	87018	23.55	123	24.22	unidentified	0	0	0	0	0	0	0	0	0	0	0	0	0	0	0	0	0	0	0	0
M-3300008012-16	schulz et al.	350829	28.43	445	29.06	non-RS-Imiter	0	0	0	0	0	0	0	0	0	0	0	0	0	0	0	0	0	0	0	0
M-3300008012-2	schulz et al.	131445	42.68	202	43.06	unidentified	0	0	0	0	0	0	0	0	0	0	0	0	0	0	0	0	0	0	0	0
M-3300008012-32	schulz et al.	354018	32.21	405	32.79	unidentified	0	0	0	0	0	0	0	0	0	0	0	0	0	0	0	0	0	0	0	0
M-3300008224-9	schulz et al.	455739	23.93	481	24.61	Pimascovirales	0	0	0	0	0	0	0	1	0	0	0	1	0	0	0	0	0	0	0	0
M-3300009001-5	schulz et al.	189117	25.78	238	26.68	unidentified	0	0	0	0	0	0	0	0	0	0	0	0	0	0	0	0	0	0	0	0
M-3300009001-9	schulz et al.	258375	30.88	308	31.66	unidentified	0	0	0	0	0	0	0	0	0	0	0	0	0	0	0	0	0	0	0	0
M-3300009009-8	schulz et al.	289713	39.34	338	40.5	unidentified	0	0	0	0	0	0	0	0	0	0	0	0	0	0	0	0	0	0	0	0
M-3300009051-3	schulz et al.	415167	24.06	478	24.82	unidentified	0	0	0	0	0	0	0	0	0	0	0	0	0	0	0	0	0	0	0	0
M-3300009059-10	schulz et al.	322773	25.79	360	26.54	unidentified	0	0	0	0	0	0	0	0	0	0	0	0	0	0	0	0	0	0	0	0
M-3300009059-8	schulz et al.	165882	23.86	181	24.55	unidentified	0	0	0	0	0	0	0	0	0	0	0	0	0	0	0	0	0	0	0	0
M-3300009068-1	schulz et al.	257568	41.53	299	41.9	non-RS-Imiter	0	0	0	0	0	0	0	0	0	0	0	0	0	0	0	0	0	0	0	0
M-3300009068-11	schulz et al.	364092	36.66	408	37.42	unidentified	0	0	0	0	0	0	0	0	0	0	0	0	0	0	0	0	0	0	0	0
M-3300009068-12	schulz et al.	439206	26.62	490	27.44	non-RS-Imiter	0	0	0	0	0	0	0	0	0	0	0	1	0	0	0	0	0	0	0	0
M-3300009068-16	schulz et al.	290685	30.03	344	31.02	unidentified	0	0	0	0	0	0	0	0	0	0	0	0	0	0	0	0	0	0	0	0
M-3300009068-24	schulz et al.	273555	52.89	298	53.66	unidentified	0	0	0	0	0	0	0	0	0	0	0	0	0	0	0	0	0	0	0	0
M-3300009068-25	schulz et al.	156036	50.85	173	51.16	non-RS-Imiter	0	0	0	0	0	0	0	0	0	0	0	0	0	0	0	0	0	0	0	0
M-3300009068-46	schulz et al.	194256	24.97	195	25.83	unidentified	0	0	0	0	0	0	0	0	0	0	0	0	0	0	0	0	0	0	0	0
M-3300009071-15	schulz et al.	209490	40.8	354	41.43	unidentified	0	0	0	0	0	0	0	0	0	0	0	0	0	0	0	0	0	0	0	0
M-3300009084-79	schulz et al.	229068	24.08	385	25.96	unidentified	0	0	0	0	0	0	0	0	0	0	0	0	0	0	0	0	0	0	0	0
M-3300009149-34	schulz et al.	300711	32.33	358	32.98	unidentified	0	0	0	0	0	0	0	0	0	0	0	0	0	0	0	0	0	0	0	0
M-3300009149-7	schulz et al.	217506	26.6	283	27.37	unidentified	0	0	0	0	0	0	0	0	0	0	0	0	0	0	0	0	0	0	0	0
M-3300009151-12	schulz et al.	152019	26.87	224	27.56	unidentified	0	0	0	0	0	0	0	0	0	0	0	0	0	0	0	0	0	0	0	0
M-3300009151-31	schulz et al.	192531	26.52	195	27.43	unidentified	0	0	0	0	0	0	0	0	0	0	0	0	0	0	0	0	0	0	0	0
M-3300009151-35	schulz et al.	220413	21.02	279	21.51	unidentified	0	0	0	0	0	0	0	0	0	0	0	0	0	0	0	0	0	0	0	0
M-3300009151-43	schulz et al.	370797	50.34	420	51.01	unidentified	0	0	0	0	0	0	0	0	0	0	0	0	0	0	0	0	0	0	0	0
M-3300009151-44	schulz et al.	378963	32.39	441	33.54	unidentified	0	0	0	0	0	0	0	0	0	0	0	0	0	0	0	0	0	0	0	0
M-3300009151-45	schulz et al.	270960	46.9	358	47.13	unidentified	0	0	0	0	0	0	0	0	0	0	0	0	0	0	0	0	0	0	0	0
M-3300009151-50	schulz et al.	166077	34.38	248	34.7	unidentified	0	0	0	0	0	0	0	0	0	0	0	0	0	0	0	0	0	0	0	0
M-3300009151-61	schulz et al.	624939	31.99	831	32.62	unidentified	0	0	0	0	0	0	0	0	0	0	0	0	0	0	0	0	0	0	0	0
M-3300009151-7	schulz et al.	211665	32.31	272	33.08	unidentified	0	0	0	0	0	0	0	0	0	0	0	0	0	0	0	0	0	0	0	0
M-3300009151-82	schulz et al.	406236	24.08	494	24.84	non-RS-Imiter	0	0	0	0	0	0	0	0	0	0	0	0	0	0	0	0	0	0	0	0
M-3300009152-45	schulz et al.	445092	27.32	532	28.4	unidentified	0	0	0	0	0	0	0	0	0	0	0	0	0	0	0	0	0	0	0	0
M-3300009152-6	schulz et al.	309891	34.62	396	35.02	unidentified	0	0	0	0	0	0	0	0	0	0	0	0	0	0	0	0	0	0	0	0
M-3300009154-19	schulz et al.	174792	40.96	244	41.41	unidentified	0	0	0	0	0	0	0	0	0	0	0	0	0	0	0	0	0	0	0	0
M-3300009154-37	schulz et al.	255120	34.22	330	34.86	non-RS-Imiter	0	0	0	0	0	0	0	0	0	0	0	0	0	0	0	0	0	0	0	0
M-3300009154-8	schulz et al.	339012	33.6	452	34.74	unidentified	0	0	0	0	0	0	0	0	0	0	0	0	0	0	0	0	0	0	0	0
M-3300009155-13	schulz et al.	296832	32.49	388	33.23	unidentified	0	0	0	0	0	0	0	0	0	0	0	0	0	0	0	0	0	0	0	0
M-3300009155-19	schulz et al.	403926	35.8	453	36.71	unidentified	0	0	0	0	0	0	0	0	0	0	0	0	0	0	0	0	0	0	0	0
M-3300009155-2	schulz et al.	468009	25.99	526	27.08	unidentified	0	0	0	0	0	0	0	0	0	0	0	0	0	0	0	0	0	0	0	0
M-3300009155-26	schulz et al.	354009	32.77	405	33.9	unidentified	0	0	0	0	0	0	0	0	0	0	0	0	0	0	0	0	0	0	0	0
M-3300009155-27	schulz et al.	182922	51.73	226	53.26	unidentified	0	0	0	0	0	0	0	0	0	0	0	0	0	0	0	0	0	0	0	0
M-3300009155-3	schulz et al.	520092	25.48	581	26.43	non-RS-Imiter	0	0	0	0	0	0	0	0	0	0	0	0	0	0	0	0	0	0	0	0
M-3300009155-39	schulz et al.	513936	23.73	533	24.43	unidentified	0	0	0	0	0	0	0	0	0	0	0	0	0	0	0	0	0	0	0	0
M-3300009155-46	schulz et al.	384732	28.6	446	29.36	non-RS-Imiter	0	0	0	0	0	0	0	0	0	0	0	0	0	0	0	0	0	0	0	0
M-3300009155-48	schulz et al.	433182	29.64	443	30.49	unidentified	0	0	0	0	0	0	0	0	0	0	0	0	0	0	0	0	0	0	0	0
M-3300009155-59	schulz et al.	279951	40.96	353	41.26	unidentified	0	0	0	0	0	0	0	0	0	0	0	0	0	0	0	0	0	0	0	0
M-3300009155-74	schulz et al.	440259	25.15	514	25.6	unidentified	0	0	0	0	0	0	0	0	0	0	0	0	0	0	0	0	0	0	0	0
M-3300009155-85	schulz et al.	273267	23.55	307	24.01	non-RS-Imiter	0	0	0	0	0	0	0	0	0	0	0	0	0	0	0	0	0	0	0	0
M-3300009159-18	schulz et al.	370749	39.14	446	40.17	non-RS-Imiter	0	0	0	0	0	0	0	0	0	0	0	0	0	0	0	0	0	0	0	0
M-3300009159-29	schulz et al.	159804	45.75	223	46.08	unidentified	0	0	0	0	0	0	0	0	0	0	0	0	0	0	0	0	0	0	0	0
M-3300009159-4	schulz et al.	412908	34.73	473	35.99	non-RS-Imiter	0	0	0	0	0	0	0	0	0	0	0	0	0	0	0	0	0	0	0	0
M-3300009159-41	schulz et al.	837309	33.45	808	34.91	unidentified	0	0	0	0	0	0	0	0	0	0	0	0	0	0	0	0	0	0	0	0
M-3300009159-48	schulz et al.	251736	36.14	349	36.95	unidentified	0	0	0	0	0	0	0	0	0	0	0	0	0	0	0	0	0	0	0	0
M-3300009159-52	schulz et al.	191931	45.21	233	45.63	unidentified	0	0	0	0	0	0	0	0	0	0	0	0	0	0	0	0	0	0	0	0
M-3300009159-65	schulz et al.	381474	25.42	511	26.19	unidentified	0	0	0	0	0	0	0	0	0	0	0	0	0	0	0	0	0	0	0	0
M-3300009160-32	schulz et al.	244212	29.95	347	30.7	unidentified	0	0	0	0	0	0	0	0	0	0	0	0	0	0	0	0	0	0	0	0
M-3300009161-11	schulz et al.	977733	21.52	1156	22.57	unidentified	0	0	0	0	0	0	0	0	0	0	0	0	0	0	0	0	0	0	0	0
M-3300009161-13	schulz et al.	190914	43.79	228	44.35	unidentified	0	0	0	0	0	0	0	0	0	0	0	0	0	0	0	0	0	0	0	0
M-3300009161-14	schulz et al.	460446	33.4	567	34.42	unidentified	0	0	0	0	0	0	0	0	0	0	0	0	0	0	0	0	0	0	0	0
M-3300009161-25	schulz et al.	262473	30.13	338	30.75	unidentified	0	0	0	0	0	0	0	0	0	0	0	0	0	0	0	0	0	0	0	0
M-3300009161-26	schulz et al.	388083	32.11	466	32.53	non-RS-Imiter	0	0	0	0	0	0	0	0	0	0	0	0	0	0	0	0	0	0	0	0
M-3300009161-30	schulz et al.	442206	31.63	444	32.25	unidentified	0	0	0	0	0	0	0	0	0	0	0	0	0	0	0	0	0	0	0	0
M-3300009161-34	schulz et al.	481875	34.81	490	36.37	unidentified	0	0	0	0	0	0	0	0	0	0	0	0	0	0	0	0	0	0	0	0
M-3300009161-36	schulz et al.	374466	31.17	342	32.63	unidentified	0	0	0	0	0	0	0	0	0	0	0	0	0	0	0	0	0	0	0	0
M-3300009161-41	schulz et al.	425163	31.13	513	32.59	unidentified	0	0	0	0	0	0	0	0	0	0	0	0	0	0	0	0	0	0	0	0
M-3300009161-51	schulz et al.	646233	36.48	752	38.22	unidentified	0	0	0	0	0	0	0	0	0	0	0	0	0	0	0	0	0	0	0	0
M-3300009161-52	schulz et al.	540546	27.36	511	28.98	unidentified	0	0	0	0	0	0	0	0	0	0	0	0	0	0	0	0	0	0	0	0
M-3300009161-60	schulz et al.	251172	25.53	296	26.51	unidentified	0	0	0	0	0	0	0	0	0	0	0	0	0	0	0	0	0	0	0	0
M-3300009161-63	schulz et al.	404565	30.34	479	30.66	unidentified	0	0	0	0	0	0	0	0	0	0	0	0	0	0	0	0	0	0	0	0
M-3300009161-71	schulz et al.	353904	26.19	388	27.52	RS-Imiter	0	0	0	0	0	0	0	0	1	0	0	1	0	0	0	0	0	0	0	1
M-3300009161-9	schulz et al.	407721	30.94	484	31.71	non-RS-Imiter	0	0	0	0	0	0	0	0	0	0	0	0	0	0	0	0	0	0	0	0
M-3300009163-12	schulz et al.	153531	26.68	204	27.47	unidentified	0	0	0	0	0	0	0	0	0	0	0	0	0	0	0	0	0	0	0	0
M-3300009163-18	schulz et al.	602799	24.08	764	24.79	unidentified	0	0	0	0	0	0	0	0	0	0	0	0	0	0	0	0	0	0	0	0
M-3300009163-3	schulz et al.	377907	33.99	438	35.08	unidentified	0	0	0	0	0	0	0	0	0	0	0	0	0	0	0	0	0	0	0	0
M-3300009163-35	schulz et al.	340104	25.34	422	26.35	unidentified	0	0	0	0	0	0	0	0	0	0	0	0	0	0	0	0	0	0	0	0
M-3300009163-47	schulz et al.	446034	41.71	494	42.61	unidentified	0	0	0	0	0	0	0	0	0	0	0	0	0	0	0	0	0	0	0	0
M-3300009163-5	schulz et al.	230409	31.73	310	32.98	unidentified	0	0	0	0	0	0	0	0	0	0	0	0	0	0	0	0	0	0	0	0
M-3300009163-51	schulz et al.	609354	31.53	710	32.62	non-RS-Imiter	0	0	0	0	0	0	0	1	0	0	0	1	0	0	0	0	0	0	0	0
M-3300009163-54	schulz et al.	370284	27.42	453	28.31	unidentified	0	0	0	0	0	0	0	0	0	0	0	0	0	0	0	0	0	0	0	0
M-3300009163-62	schulz et al.	511326	27.45	562	27.89	unidentified	0	0	0	0	0	0	0	0	0	0	0	0	0	0	0	0	0	0	0	0
M-3300009163-63	schulz et al.	470913	34.7	522	36.48	non-RS-Imiter	0	0	0	0	0	0	0	0	0	0	0	0	0	0	0	0	0	0	0	0
M-3300009164-20	schulz et al.	391635	32.73	455	33.54	unidentified	0	0	0	0	0	0	0	0	0	0	0	0	0	0	0	0	0	0	0	0
M-3300009164-25	schulz et al.	246825	42.62	334	43.18	unidentified	0	0	0	0	0	0	0	0	0	0	0	0	0	0	0	0	0	0	0	0
M-3300009164-3	schulz et al.	387510	29.76	421	30.5	unidentified	0	0	0	0	0	0	0	0	0	0	0	0	0	0	0	0	0	0	0	0
M-3300009164-40	schulz et al.	110811	41.9	136	42.31	unidentified	0	0	0	0	0	0	0	0	0	0	0	0	0	0	0	0	0	0	0	0
M-3300009164-63	schulz et al.	298914	25.8	372	26.69	unidentified	0	0	0	0	0	0	0	0	0	0	0	0	0	0	0	0	0	0	0	0
M-3300009164-67	schulz et al.	184557	26.07	210	26.86	unidentified	0	0	0	0	0	0	0	0	0	0	0	0	0	0	0	0	0	0	0	0
M-3300009164-69	schulz et al.	315063	30.41	350	31.31	unidentified	0	0	0	0	0	0	0	0	0	0	0	0	0	0	0	0	0	0	0	0
M-3300009164-70	schulz et al.	571977	31.68	741	32.31	unidentified	0	0	0	0	0	0	0	0	0	0	0	0	0	0	0	0	0	0	0	0
M-3300009164-8	schulz et al.	496683	26.52	573	27.31	unidentified	0	0	0	0	0	0	0	0	0	0	0	0	0	0	0	0	0	0	0	0
M-3300009169-13	schulz et al.	466167	27.33	575	28.09	unidentified	0	0	0	0	0	0	0	0	0	0	0	0	0	0	0	0	0	0	0	0
M-3300009169-14	schulz et al.	273549	34.55	302	35.56	unidentified	0	0	0	0	0	0	0	0	0	0	0	0	0	0	0	0	0	0	0	0
M-3300009169-4	schulz et al.	227295	26.97	284	27.92	unidentified	0	0	0	0	0	0	0	0	0	0	0	0	0	0	0	0	0	0	0	0
M-3300009172-8	schulz et al.	300105	31.17	342	31.93	unidentified	0	0	0	0	0	0	0	0	0	0	0	0	0	0	0	0	0	0	0	0
M-3300009180-1	schulz et al.	397725	39.22	461	40.17	unidentified	0	0	0	0	0	0	0	0	0	0	0	0	0	0	0	0	0	0	0	0
M-3300009180-16	schulz et al.	395286	38.37	401	38.48	unidentified	0	0	0	0	0	0	0	0	0	0	0	0	0	0	0	0	0	0	0	0
M-3300009180-38	schulz et al.	288489	37.57	402	38.24	unidentified	0	0	0	0	0	0	0	0	0	0	0	0	0	0	0	0	0	0	0	0
M-3300009180-39	schulz et al.	373290	39.35	433	39.84	unidentified	0	0	0	0	0	0	0	0	0	0	0	0	0	0	0	0	0	0	0	0
M-3300009180-41	schulz et al.	256233	38.83	343	39.93	unidentified	0	0	0	0	0	0	0	0	0	0	0	0	0	0	0	0	0	0	0	0
M-3300009180-45	schulz et al.	202311	55.59	253	55.99	unidentified	0	0	0	0	0	0	0	0	0	0	0	0	0	0	0	0	0	0	0	0
M-3300009181-12	schulz et al.	276291	35.64	331	36.48	non-RS-Imiter	0	0	0	0	0	0	0	0	0	0	0	0	0	0	0	0	0	0	0	0
M-3300009181-16	schulz et al.	280644	27.65	336	28.8	unidentified	0	0	0	0	0	0	0	0	0	0	0	0	0	0	0	0	0	0	0	0
M-3300009181-24	schulz et al.	266616	22.43	315	24.19	unidentified	0	0	0	0	0	0	0	0	0	0	0	0	0	0	0	0	0	0	0	0
M-3300009181-26	schulz et al.	420435	33.63	483	34.23	unidentified	0	0	0	0	0	0	0	0	0	0	0	0	0	0	0	0	0	0	0	0
M-3300009181-35	schulz et al.	268953	34.33	307	35.72	non-RS-Imiter	0	0	0	0	0	0	0	0	0	0	0	0	0	0	0	0	0	0	0	0
M-3300009181-38	schulz et al.	347910	30.24	463	31.29	unidentified	0	0	0	0	0	0	0	0	0	0	0	0	0	0	0	0	0	0	0	0
M-3300009181-40	schulz et al.	369276	28.81	529	29.74	unidentified	0	0	0	0	0	0	0	0	0	0	0	0	0	0	0	0	0	0	0	0
M-3300009181-41	schulz et al.	144786	42.25	194	42.65	unidentified	0	0	0	0	0	0	0	0	0	0	0	0	0	0	0	0	0	0	0	0
M-3300009181-65	schulz et al.	218484	36.58	282	37.66	unidentified	0	0	0	0	0	0	0	0	0	0	0	0	0	0	0	0	0	0	0	0
M-3300009182-16	schulz et al.	505842	31.69	639	32.56	non-RS-Imiter	0	0	0	0	0	0	0	0	0	0	0	0	0	0	0	0	0	0	0	0
M-3300009182-17	schulz et al.	586254	23.67	716	24.22	non-RS-Imiter	0	0	0	0	0	0	0	0	0	0	0	0	0	0	0	0	0	0	0	0
M-3300009182-2	schulz et al.	355995	43.14	434	43.96	non-RS-Imiter	0	0	0	0	0	0	0	0	0	0	0	0	0	0	0	0	0	0	0	0
M-3300009182-30	schulz et al.	434727	39.05	529	39.7	unidentified	0	0	0	0	0	0	0	0	0	0	0	0	0	0	0	0	0	0	0	0
M-3300009182-39	schulz et al.	834060	24.38	1029	25.11	non-RS-Imiter	0	0	0	0	0	0	0	0	0	0	0	2	0	1	0	0	0	0	0	0
M-3300009182-46	schulz et al.	465846	33.03	509	34.04	non-RS-Imiter	0	0	0	0	0	0	0	0	0	0	0	0	0	0	0	0	0	0	0	0
M-3300009182-49	schulz et al.	402894	32.21	462	33.22	unidentified	0	0	0	0	0	0	0	0	0	0	0	0	0	0	0	0	0	0	0	0
M-3300009182-53	schulz et al.	438864	32.41	480	33.5	non-RS-Imiter	0	0	0	0	0	0	0	0	0	0	0	0	0	0	0	0	0	0	0	0
M-3300009182-61	schulz et al.	257691	28.95	309	29.71	unidentified	0	0	0	0	0	0	0	0	0	0	0	0	0	0	0	0	0	0	0	0
M-3300009182-64	schulz et al.	305709	39.83	397	40.63	unidentified	0	0	0	0	0	0	0	0	0	0	0	0	0	0	0	0	0	0	0	0
M-3300009182-67	schulz et al.	197955	32.83	264	33.38	unidentified	0	0	0	0	0	0	0	0	0	0	0	0	0	0	0	0	0	0	0	0
M-3300009182-70	schulz et al.	339033	38.42	329	38.69	unidentified	0	0	0	0	0	0	0	0	0	0	0	0	0	0	0	0	0	0	0	0
M-3300009182-71	schulz et al.	308778	34.3	362	35.28	non-RS-Imiter	0	0	0	0	0	0	0	0	0	0	0	0	0	0	0	0	0	0	0	0
M-3300009182-72	schulz et al.	232356	33.33	294	34.31	unidentified	0	0	0	0	0	0	0	0	0	0	0	0	0	0	0	0	0	0	0	0
M-3300009182-78	schulz et al.	463647	30.68	503	31.75	non-RS-Imiter	0	0	0	0	0	0	0	0	0	0	0	0	0	0	0	0	0	0	0	0
M-3300009182-82	schulz et al.	187860	48.55	245	49.06	unidentified	0	0	0	0	0	0	0	0	0	0	0	0	0	0	0	0	0	0	0	0
M-3300009182-9	schulz et al.	226806	29.14	268	30.26	unidentified	0	0	0	0	0	0	0	0	0	0	0	0	0	0	0	0	0	0	0	0
M-3300009183-1	schulz et al.	306138	38.16	381	39.71	unidentified	0	0	0	0	0	0	0	0	0	0	0	0	0	0	0	0	0	0	0	0
M-3300009183-18	schulz et al.	215490	39.59	312	41.08	unidentified	0	0	0	0	0	0	0	0	0	0	0	0	0	0	0	0	0	0	0	0
M-3300009183-46	schulz et al.	484482	32.2	572	33.06	unidentified	0	0	0	0	0	0	0	0	0	0	0	0	0	0	0	0	0	0	0	0
M-3300009183-5	schulz et al.	220710	39.87	243	40.51	unidentified	0	0	0	0	0	0	0	0	0	0	0	0	0	0	0	0	0	0	0	0
M-3300009183-6	schulz et al.	465015	31.52	527	32.83	unidentified	0	0	0	0	0	0	0	0	0	0	0	0	0	0	0	0	0	0	0	0
M-3300009183-73	schulz et al.	235626	42.07	296	42.66	unidentified	0	0	0	0	0	0	0	0	0	0	0	0	0	0	0	0	0	0	0	0
M-3300009183-74	schulz et al.	209946	33.92	252	35.22	unidentified	0	0	0	0	0	0	0	0	0	0	0	0	0	0	0	0	0	0	0	0
M-3300009184-32	schulz et al.	447723	30.83	493	31.66	unidentified	0	0	0	0	0	0	0	0	0	0	0	0	0	0	0	0	0	0	0	0
M-3300009184-42	schulz et al.	163653	45.25	188	45.85	unidentified	0	0	0	0	0	0	0	0	0	0	0	0	0	0	0	0	0	0	0	0
M-3300009184-46	schulz et al.	343272	40.14	414	40.76	unidentified	0	0	0	0	0	0	0	0	0	0	0	0	0	0	0	0	0	0	0	0
M-3300009185-10	schulz et al.	231468	31.8	259	32.79	non-RS-Imiter	0	0	0	0	0	0	0	0	0	0	0	0	0	0	0	0	0	0	0	0
M-3300009185-14	schulz et al.	204600	32.5	255	33.78	unidentified	0	0	0	0	0	0	0	0	0	0	0	0	0	0	0	0	0	0	0	0
M-3300009185-36	schulz et al.	191100	40.88	261	41.37	unidentified	0	0	0	0	0	0	0	0	0	0	0	0	0	0	0	0	0	0	0	0
M-3300009185-54	schulz et al.	421977	26.94	447	27.62	unidentified	0	0	0	0	0	0	0	0	0	0	0	0	0	0	0	0	0	0	0	0
M-3300009185-7	schulz et al.	181092	42.84	248	43.32	non-RS-Imiter	0	0	0	0	0	0	0	0	0	0	0	0	0	0	0	0	0	0	0	0
M-3300009187-29	schulz et al.	306501	34.49	325	35.2	unidentified	0	0	0	0	0	0	0	0	0	0	0	0	0	0	0	0	0	0	0	0
M-3300009193-33	schulz et al.	401574	23.84	517	24.31	unidentified	0	0	0	0	0	0	0	0	0	0	0	0	0	0	0	0	0	0	0	0
M-3300009409-46	schulz et al.	207105	38.29	240	39.1	unidentified	0	0	0	0	0	0	0	0	0	0	0	0	0	0	0	0	0	0	0	0
M-3300009419-14	schulz et al.	145629	34.16	193	34.29	unidentified	0	0	0	0	0	0	0	0	0	0	0	0	0	0	0	0	0	0	0	0
M-3300009419-6	schulz et al.	324426	35.65	389	36.73	unidentified	0	0	0	0	0	0	0	0	0	0	0	0	0	0	0	0	0	0	0	0
M-3300009420-1	schulz et al.	374778	29.35	435	30.15	unidentified	0	0	0	0	0	0	0	0	0	0	0	0	0	0	0	0	0	0	0	0
M-3300009420-33	schulz et al.	173523	25.79	206	26.61	unidentified	0	0	0	0	0	0	0	0	0	0	0	0	0	0	0	0	0	0	0	0
M-3300009422-16	schulz et al.	476235	30.12	547	31.09	unidentified	0	0	0	0	0	0	0	0	0	0	0	0	0	0	0	0	0	0	0	0
M-3300009425-37	schulz et al.	324765	28.1	371	29	unidentified	0	0	0	0	0	0	0	0	0	0	0	0	0	0	0	0	0	0	0	0
M-3300009426-8	schulz et al.	214668	29.13	266	30.67	unidentified	0	0	0	0	0	0	0	0	0	0	0	0	0	0	0	0	0	0	0	0
M-3300009428-8	schulz et al.	172176	30	217	30.94	unidentified	0	0	0	0	0	0	0	0	0	0	0	0	0	0	0	0	0	0	0	0
M-3300009432-20	schulz et al.	384126	30.24	424	31.07	unidentified	0	0	0	0	0	0	0	0	0	0	0	0	0	0	0	0	0	0	0	0
M-3300009434-15	schulz et al.	228156	28.46	286	29.12	unidentified	0	0	0	0	0	0	0	0	0	0	0	0	0	0	0	0	0	0	0	0
M-3300009434-22	schulz et al.	243186	24.28	299	24.9	unidentified	0	0	0	0	0	0	0	0	0	0	0	0	0	0	0	0	0	0	0	0
M-3300009436-15	schulz et al.	561999	26.74	803	27.83	unidentified	0	0	0	0	0	0	0	0	0	0	0	0	0	0	0	0	0	0	0	0
M-3300009436-29	schulz et al.	198069	41.59	211	42.25	unidentified	0	0	0	0	0	0	0	0	0	0	0	0	0	0	0	0	0	0	0	0
M-3300009436-33	schulz et al.	290967	36.47	327	37.47	unidentified	0	0	0	0	0	0	0	0	0	0	0	0	0	0	0	0	0	0	0	0
M-3300009436-41	schulz et al.	201231	33.15	219	34.25	non-RS-Imiter	0	0	0	0	0	0	0	0	0	0	0	1	0	0	0	0	0	0	0	0
M-3300009441-23	schulz et al.	203958	31.98	272	33.14	non-RS-Imiter	0	0	0	0	0	0	0	0	0	0	0	0	0	0	0	0	0	0	0	0
M-3300009443-14	schulz et al.	252723	25.66	324	26.19	unidentified	0	0	0	0	0	0	0	0	0	0	0	0	0	0	0	0	0	0	0	0
M-3300009467-15	schulz et al.	168345	38.6	220	40.1	unidentified	0	0	0	0	0	0	0	0	0	0	0	0	0	0	0	0	0	0	0	0
M-3300009488-1	schulz et al.	104787	36.05	133	36.84	unidentified	0	0	0	0	0	0	0	0	0	0	0	0	0	0	0	0	0	0	0	0
M-3300009488-12	schulz et al.	404979	36.84	525	37.63	non-RS-Imiter	0	0	0	0	0	0	0	0	0	0	0	0	0	0	0	0	0	0	0	0
M-3300009488-16	schulz et al.	200259	35.81	273	36.81	unidentified	0	0	0	0	0	0	0	0	0	0	0	0	0	0	0	0	0	0	0	0
M-3300009495-27	schulz et al.	185877	29.93	274	30.93	unidentified	0	0	0	0	0	0	0	0	0	0	0	0	0	0	0	0	0	0	0	0
M-3300009496-9	schulz et al.	348663	32.2	452	33.02	unidentified	0	0	0	0	0	0	0	0	0	0	0	0	0	0	0	0	0	0	0	0
M-3300009498-22	schulz et al.	247713	29.28	290	29.88	unidentified	0	0	0	0	0	0	0	0	0	0	0	0	0	0	0	0	0	0	0	0
M-3300009502-26	schulz et al.	245154	33.89	312	34.97	Pimascovirales	0	0	0	0	0	0	0	0	0	0	0	1	0	0	0	0	0	0	0	0
M-3300009507-18	schulz et al.	380142	26.22	498	26.7	unidentified	0	0	0	0	0	0	0	0	0	0	0	0	0	0	0	0	0	0	0	0
M-3300009512-5	schulz et al.	246582	37.31	314	37.87	unidentified	0	0	0	0	0	0	0	0	0	0	0	0	0	0	0	0	0	0	0	0
M-3300009529-2	schulz et al.	328839	34.67	366	36.03	Pimascovirales	0	1	0	0	0	0	0	0	0	0	0	0	0	0	0	0	0	0	0	0
M-3300009529-9	schulz et al.	862125	23.58	1071	24.59	non-RS-Imiter	0	0	0	0	0	0	0	0	0	0	0	0	0	0	0	0	1	0	0	0
M-3300009544-28	schulz et al.	187854	26.57	283	27.21	unidentified	0	0	0	0	0	0	0	0	0	0	0	0	0	0	0	0	0	0	0	0
M-3300009550-18	schulz et al.	146652	28.07	202	28.48	unidentified	0	0	0	0	0	0	0	0	0	0	0	0	0	0	0	0	0	0	0	0
M-3300009681-26	schulz et al.	141606	26.42	174	27.15	RS-Imiter	0	1	0	0	0	0	1	0	0	0	0	0	0	0	0	0	0	0	0	0
M-3300009684-20	schulz et al.	181026	50.07	214	50.74	unidentified	0	0	0	0	0	0	0	0	0	0	0	0	0	0	0	0	0	0	0	0
M-3300009684-23	schulz et al.	446055	34.78	543	35.54	non-RS-Imiter	0	0	0	0	0	0	0	0	0	0	0	0	0	0	0	0	0	0	0	0
M-3300009684-3	schulz et al.	186891	33.65	244	35.01	unidentified	0	0	0	0	0	0	0	0	0	0	0	0	0	0	0	0	0	0	0	0
M-3300009684-34	schulz et al.	248286	40.27	302	40.66	unidentified	0	0	0	0	0	0	0	0	0	0	0	0	0	0	0	0	0	0	0	0
M-3300009697-1	schulz et al.	469437	27.27	559	27.85	non-RS-Imiter	0	0	0	0	0	0	0	1	0	0	0	1	0	0	0	0	0	0	0	0
M-3300009705-27	schulz et al.	161982	30.65	208	31.29	unidentified	0	0	0	0	0	0	0	0	0	0	0	0	0	0	0	0	0	0	0	0
M-3300009705-30	schulz et al.	491784	26.19	704	26.9	unidentified	0	0	0	0	0	0	0	0	0	0	0	0	0	0	0	0	0	0	0	0
M-3300009706-33	schulz et al.	377151	19.84	471	20.62	unidentified	0	0	0	0	0	0	0	0	0	0	0	0	0	0	0	0	0	0	0	0
M-3300009706-42	schulz et al.	214728	29.18	284	30.19	unidentified	0	0	0	0	0	0	0	0	0	0	0	0	0	0	0	0	0	0	0	0
M-3300009785-4	schulz et al.	193629	32.92	228	33.84	unidentified	0	0	0	0	0	0	0	0	0	0	0	0	0	0	0	0	0	0	0	0
M-3300009786-10	schulz et al.	484428	28.2	657	29.03	unidentified	0	0	0	0	0	0	0	0	0	0	0	0	0	0	0	0	0	0	0	0
M-3300009786-2	schulz et al.	153858	23.43	188	24.19	unidentified	0	0	0	0	0	0	0	0	0	0	0	0	0	0	0	0	0	0	0	0
M-3300009786-46	schulz et al.	232215	35.17	303	35.85	non-RS-Imiter	0	0	0	0	0	0	0	0	0	0	0	0	0	0	0	0	0	0	0	0
M-3300010151-7	schulz et al.	201585	20.81	245	21.54	unidentified	0	0	0	0	0	0	0	0	0	0	0	0	0	0	0	0	0	0	0	0
M-3300010157-15	schulz et al.	295302	28.76	341	29.59	unidentified	0	0	0	0	0	0	0	0	0	0	0	0	0	0	0	0	0	0	0	0
M-3300010157-26	schulz et al.	365394	39.92	404	40.39	non-RS-Imiter	0	0	0	0	0	0	0	0	0	0	0	0	0	0	0	0	0	0	0	0
M-3300010157-4	schulz et al.	386553	42.34	433	43.34	non-RS-Imiter	0	0	0	0	0	0	0	0	0	0	0	0	0	0	0	0	0	0	0	0
M-3300010158-11	schulz et al.	377049	39.37	443	39.9	unidentified	0	0	0	0	0	0	0	0	0	0	0	0	0	0	0	0	0	0	0	0
M-3300010158-13	schulz et al.	368388	32.35	410	33.03	unidentified	0	0	0	0	0	0	0	0	0	0	0	0	0	0	0	0	0	0	0	0
M-3300010158-15	schulz et al.	421866	23.27	472	23.75	unidentified	0	0	0	0	0	0	0	0	0	0	0	0	0	0	0	0	0	0	0	0
M-3300010158-33	schulz et al.	198231	43.43	267	43.77	unidentified	0	0	0	0	0	0	0	0	0	0	0	0	0	0	0	0	0	0	0	0
M-3300010158-36	schulz et al.	278994	33.8	283	34.37	unidentified	0	0	0	0	0	0	0	0	0	0	0	0	0	0	0	0	0	0	0	0
M-3300010158-43	schulz et al.	383991	29.83	481	30.65	unidentified	0	0	0	0	0	0	0	0	0	0	0	0	0	0	0	0	0	0	0	0
M-3300010158-55	schulz et al.	346752	30.65	496	31.28	non-RS-Imiter	0	0	0	0	0	0	0	0	0	0	0	0	0	0	0	0	0	0	0	0
M-3300010158-59	schulz et al.	477927	30.7	555	31.69	unidentified	0	0	0	0	0	0	0	0	0	0	0	0	0	0	0	0	0	0	0	0
M-3300010158-60	schulz et al.	342294	45.7	392	46.41	unidentified	0	0	0	0	0	0	0	0	0	0	0	0	0	0	0	0	0	0	0	0
M-3300010158-8	schulz et al.	509379	20.91	656	22.09	unidentified	0	0	0	0	0	0	0	0	0	0	0	0	0	0	0	0	0	0	0	0
M-3300010160-11	schulz et al.	368364	33.84	427	35.33	unidentified	0	0	0	0	0	0	0	0	0	0	0	0	0	0	0	0	0	0	0	0
M-3300010160-26	schulz et al.	193533	28.56	201	30.07	unidentified	0	0	0	0	0	0	0	0	0	0	0	0	0	0	0	0	0	0	0	0
M-3300010160-29	schulz et al.	296841	33.57	369	34.28	unidentified	0	0	0	0	0	0	0	0	0	0	0	0	0	0	0	0	0	0	0	0
M-3300010160-4	schulz et al.	379947	26.54	373	27.48	unidentified	0	0	0	0	0	0	0	0	0	0	0	0	0	0	0	0	0	0	0	0
M-3300010160-44	schulz et al.	183945	51	231	51.57	unidentified	0	0	0	0	0	0	0	0	0	0	0	0	0	0	0	0	0	0	0	0
M-3300010160-56	schulz et al.	987981	25.66	1090	26.44	non-RS-Imiter	0	0	0	0	0	0	0	0	0	0	0	1	0	0	0	0	0	0	0	0
M-3300010160-60	schulz et al.	299418	24.51	326	25.19	unidentified	0	0	0	0	0	0	0	0	0	0	0	0	0	0	0	0	0	0	0	0
M-3300010160-7	schulz et al.	288210	31.3	324	31.61	non-RS-Imiter	0	0	0	0	0	0	0	0	0	0	0	0	0	0	0	0	0	0	0	0
M-3300010299-5	schulz et al.	258432	32.21	318	33.18	non-RS-Imiter	0	0	0	0	0	0	0	0	0	0	0	0	0	0	0	0	0	0	0	0
M-3300010299-7	schulz et al.	604176	22.31	838	23.03	unidentified	0	0	0	0	0	0	0	0	0	0	0	0	0	0	0	0	0	0	0	0
M-3300010299-8	schulz et al.	563094	23.28	708	24.02	non-RS-Imiter	0	0	0	0	0	0	0	0	0	0	0	0	0	0	0	0	0	0	0	0
M-3300010300-1	schulz et al.	152397	22.65	177	23.83	unidentified	0	0	0	0	0	0	0	0	0	0	0	0	0	0	0	0	0	0	0	0
M-3300010334-24	schulz et al.	508401	34.12	591	35.14	unidentified	0	0	0	0	0	0	0	0	0	0	0	0	0	0	0	0	0	0	0	0
M-3300010334-28	schulz et al.	580122	19.88	636	20.65	RS-Imiter	0	0	0	0	0	0	0	0	0	0	0	1	0	0	0	0	0	0	0	0
M-3300010334-34	schulz et al.	133782	39.4	143	39.6	unidentified	0	0	0	0	0	0	0	0	0	0	0	0	0	0	0	0	0	0	0	0
M-3300010334-41	schulz et al.	370887	32.39	446	32.64	unidentified	0	0	0	0	0	0	0	0	0	0	0	0	0	0	0	0	0	0	0	0
M-3300010334-45	schulz et al.	1222746	21.39	1202	21.86	non-RS-Imiter	0	0	0	0	0	0	0	0	1	0	1	1	0	0	0	0	0	0	0	1
M-3300010334-46	schulz et al.	455199	30.33	523	30.84	unidentified	0	0	0	0	0	0	0	0	0	0	0	0	0	0	0	0	0	0	0	0
M-3300010334-8	schulz et al.	314553	26.57	366	27.19	non-RS-Imiter	0	0	0	0	0	0	0	0	0	0	0	1	0	0	0	0	0	0	0	0
M-3300010354-11	schulz et al.	364182	34	429	34.58	non-RS-Imiter	0	0	0	0	0	0	0	0	0	0	0	0	0	0	0	0	0	0	0	0
M-3300010354-16	schulz et al.	352890	41.72	469	43.04	unidentified	0	0	0	0	0	0	0	0	0	0	0	0	0	0	0	0	0	0	0	0
M-3300010354-26	schulz et al.	188325	21.75	251	22.3	unidentified	0	0	0	0	0	0	0	0	0	0	0	0	0	0	0	0	0	0	0	0
M-3300010354-31	schulz et al.	391572	26.64	443	27.18	unidentified	0	0	0	0	0	0	0	0	0	0	0	0	0	0	0	0	0	0	0	0
M-3300010354-52	schulz et al.	293169	33.89	357	34.85	unidentified	0	0	0	0	0	0	0	0	0	0	0	0	0	0	0	0	0	0	0	0
M-3300010354-74	schulz et al.	189609	26.51	231	27.19	unidentified	0	0	0	0	0	0	0	0	0	0	0	0	0	0	0	0	0	0	0	0
M-3300010368-17	schulz et al.	306558	28.95	338	29.59	unidentified	0	0	0	0	0	0	0	0	0	0	0	0	0	0	0	0	0	0	0	0
M-3300010368-24	schulz et al.	379053	32.58	433	33.4	unidentified	0	0	0	0	0	0	0	0	0	0	0	0	0	0	0	0	0	0	0	0
M-3300010368-29	schulz et al.	213012	29.67	266	31.26	unidentified	0	0	0	0	0	0	0	0	0	0	0	0	0	0	0	0	0	0	0	0
M-3300010368-35	schulz et al.	240582	27.82	317	28.26	unidentified	0	0	0	0	0	0	0	0	0	0	0	0	0	0	0	0	0	0	0	0
M-3300010368-6	schulz et al.	271929	31.88	333	33.05	unidentified	0	0	0	0	0	0	0	0	0	0	0	0	0	0	0	0	0	0	0	0
M-3300010370-10	schulz et al.	408843	21.78	528	22.36	unidentified	0	0	0	0	0	0	0	0	0	0	0	0	0	0	0	0	0	0	0	0
M-3300010370-19	schulz et al.	414420	25.68	391	26.1	unidentified	0	0	0	0	0	0	0	0	0	0	0	0	0	0	0	0	0	0	0	0
M-3300010370-2	schulz et al.	782199	25.68	947	26.55	unidentified	0	0	0	0	0	0	0	0	0	0	0	0	0	0	0	0	0	0	0	0
M-3300010370-26	schulz et al.	240288	24.67	299	25.32	unidentified	0	0	0	0	0	0	0	0	0	0	0	0	0	0	0	0	0	0	0	0
M-3300010370-30	schulz et al.	319263	28.86	413	29.81	unidentified	0	0	0	0	0	0	0	0	0	0	0	0	0	0	0	0	0	0	0	0
M-3300010370-5	schulz et al.	268116	27.99	298	28.71	unidentified	0	0	0	0	0	0	0	0	0	0	0	0	0	0	0	0	0	0	0	0
M-3300010375-16	schulz et al.	402141	43.11	466	43.54	Algavirales	0	0	0	0	0	0	1	0	0	0	0	1	0	0	0	0	0	0	0	0
M-3300010396-37	schulz et al.	172947	28.57	230	29.65	unidentified	0	0	0	0	0	0	0	0	0	0	0	0	0	0	0	0	0	0	0	0
M-3300010397-1	schulz et al.	341385	38.9	408	38.68	unidentified	0	0	0	0	0	0	0	0	0	0	0	0	0	0	0	0	0	0	0	0
M-3300011013-19	schulz et al.	331587	26.52	416	27.14	unidentified	0	0	0	0	0	0	0	0	0	0	0	0	0	0	0	0	0	0	0	0
M-3300012920-24	schulz et al.	303597	28.88	313	29.66	unidentified	0	0	0	0	0	0	0	0	0	0	0	0	0	0	0	0	0	0	0	0
M-3300012920-30	schulz et al.	506409	19.11	635	19.73	non-RS-Imiter	0	0	0	0	0	0	0	0	0	0	0	1	0	0	0	0	0	0	0	0
M-3300012936-1	schulz et al.	203457	37.3	248	37.75	non-RS-Imiter	0	0	0	0	0	0	0	0	0	0	0	0	0	0	0	0	0	0	0	0
M-3300012936-15	schulz et al.	414783	25.61	482	26.25	unidentified	0	0	0	0	0	0	0	0	0	0	0	0	0	0	0	0	0	0	0	0
M-3300012936-19	schulz et al.	403470	23.72	489	24.56	unidentified	0	0	0	0	0	0	0	0	0	0	0	0	0	0	0	0	0	0	0	0
M-3300012936-23	schulz et al.	262668	22.34	346	23.45	unidentified	0	0	0	0	0	0	0	0	0	0	0	0	0	0	0	0	0	0	0	0
M-3300012936-34	schulz et al.	431283	25.49	474	26.06	non-RS-Imiter	0	0	0	0	0	0	0	0	0	0	0	0	0	0	0	0	0	0	0	0
M-3300012936-37	schulz et al.	370620	28.99	475	29.84	unidentified	0	0	0	0	0	0	0	0	0	0	0	0	0	0	0	0	0	0	0	0
M-3300012936-38	schulz et al.	438798	21.45	486	21.89	unidentified	0	0	0	0	0	0	0	0	0	0	0	0	0	0	0	0	0	0	0	0
M-3300012936-4	schulz et al.	452889	23.47	561	24.21	unidentified	0	0	0	0	0	0	0	0	0	0	0	0	0	0	0	0	0	0	0	0
M-3300012936-41	schulz et al.	618270	27.69	749	28.38	unidentified	0	0	0	0	0	0	0	0	0	0	0	0	0	0	0	0	0	0	0	0
M-3300012952-13	schulz et al.	330285	53.71	378	54.44	non-RS-Imiter	0	0	0	0	0	0	0	0	0	0	0	0	0	0	0	0	0	0	0	0
M-3300012952-3	schulz et al.	228138	42.14	204	42.39	unidentified	0	0	0	0	0	0	0	0	0	0	0	0	0	0	0	0	0	0	0	0
M-3300012952-6	schulz et al.	274809	27.21	366	28.19	unidentified	0	0	0	0	0	0	0	0	0	0	0	0	0	0	0	0	0	0	0	0
M-3300012953-22	schulz et al.	221721	38.95	274	39.73	unidentified	0	0	0	0	0	0	0	0	0	0	0	0	0	0	0	0	0	0	0	0
M-3300012954-15	schulz et al.	350682	21.4	382	22.17	unidentified	0	0	0	0	0	0	0	0	0	0	0	0	0	0	0	0	0	0	0	0
M-3300012954-17	schulz et al.	352347	31.94	431	33.19	unidentified	0	0	0	0	0	0	0	0	0	0	0	0	0	0	0	0	0	0	0	0
M-3300012954-26	schulz et al.	1112187	20.89	1270	21.55	non-RS-Imiter	0	0	0	0	0	0	0	1	0	0	0	0	0	0	0	0	0	0	0	0
M-3300013004-26	schulz et al.	801003	25.71	925	26.86	non-RS-Imiter	0	0	0	0	0	0	0	0	0	0	0	0	0	0	0	0	0	0	0	0
M-3300013004-29	schulz et al.	286668	33.3	284	34.79	unidentified	0	0	0	0	0	0	0	0	0	0	0	0	0	0	0	0	0	0	0	0
M-3300013004-36	schulz et al.	374790	36.89	441	37.84	unidentified	0	0	0	0	0	0	0	0	0	0	0	0	0	0	0	0	0	0	0	0
M-3300013004-38	schulz et al.	351045	32.76	412	33.38	unidentified	0	0	0	0	0	0	0	0	0	0	0	0	0	0	0	0	0	0	0	0
M-3300013004-44	schulz et al.	475182	39.5	550	40.35	unidentified	0	0	0	0	0	0	0	0	0	0	0	0	0	0	0	0	0	0	0	0
M-3300013004-50	schulz et al.	497697	26.22	597	26.91	unidentified	0	0	0	0	0	0	0	0	0	0	0	0	0	0	0	0	0	0	0	0
M-3300013004-63	schulz et al.	170397	21.63	173	22.61	unidentified	0	0	0	0	0	0	0	0	0	0	0	0	0	0	0	0	0	0	0	0
M-3300013005-39	schulz et al.	234789	32.31	304	33.41	unidentified	0	0	0	0	0	0	0	0	0	0	0	0	0	0	0	0	0	0	0	0
M-3300013005-43	schulz et al.	286863	31.94	335	33.14	unidentified	0	0	0	0	0	0	0	0	0	0	0	0	0	0	0	0	0	0	0	0
M-3300013005-61	schulz et al.	581079	24.17	626	24.83	non-RS-Imiter	0	0	0	0	0	0	0	0	0	0	0	1	0	0	0	0	0	0	0	0
M-3300013005-64	schulz et al.	261012	17.66	261	18.44	unidentified	0	0	0	0	0	0	0	0	0	0	0	0	0	0	0	0	0	0	0	0
M-3300013006-15	schulz et al.	374172	37.49	435	38	unidentified	0	0	0	0	0	0	0	0	0	0	0	0	0	0	0	0	0	0	0	0
M-3300013006-17	schulz et al.	197466	42.07	279	42.75	unidentified	0	0	0	0	0	0	0	0	0	0	0	0	0	0	0	0	0	0	0	0
M-3300013006-27	schulz et al.	218598	40.3	265	40.63	unidentified	0	0	0	0	0	0	0	0	0	0	0	0	0	0	0	0	0	0	0	0
M-3300013006-35	schulz et al.	306525	41.15	451	41.61	unidentified	0	0	0	0	0	0	0	0	0	0	0	0	0	0	0	0	0	0	0	0
M-3300013010-19	schulz et al.	274998	30.06	353	30.8	unidentified	0	0	0	0	0	0	0	0	0	0	0	0	0	0	0	0	0	0	0	0
M-3300013014-33	schulz et al.	482682	32.47	582	33.11	Pimascovirales	0	0	0	0	0	0	0	0	0	0	0	1	0	0	0	0	0	0	0	0
M-3300013093-22	schulz et al.	366552	34.34	411	35.23	unidentified	0	0	0	0	0	0	0	0	0	0	0	0	0	0	0	0	0	0	0	0
M-3300013093-40	schulz et al.	216519	44.54	374	45.2	unidentified	0	0	0	0	0	0	0	0	0	0	0	0	0	0	0	0	0	0	0	0
M-3300013093-42	schulz et al.	342567	38.15	396	38.68	unidentified	0	0	0	0	0	0	0	0	0	0	0	0	0	0	0	0	0	0	0	0
M-3300013093-48	schulz et al.	336900	26.96	368	27.43	unidentified	0	0	0	0	0	0	0	0	0	0	0	0	0	0	0	0	0	0	0	0
M-3300013093-49	schulz et al.	408375	33.52	468	34.24	unidentified	0	0	0	0	0	0	0	0	0	0	0	0	0	0	0	0	0	0	0	0
M-3300013094-1	schulz et al.	267597	54.04	294	55.5	unidentified	0	0	0	0	0	0	0	0	0	0	0	0	0	0	0	0	0	0	0	0
M-3300013094-3	schulz et al.	439881	27.58	500	28.58	unidentified	0	0	0	0	0	0	0	0	0	0	0	0	0	0	0	0	0	0	0	0
M-3300013094-40	schulz et al.	380415	31.18	505	32.32	non-RS-Imiter	0	0	0	0	0	0	0	0	0	0	0	0	0	0	0	0	0	0	0	0
M-3300013094-45	schulz et al.	275421	29.68	342	30.12	unidentified	0	0	0	0	0	0	0	0	0	0	0	0	0	0	0	0	0	0	0	0
M-3300013094-6	schulz et al.	414444	22.06	488	23.41	RS-Imiter	0	0	0	0	0	0	0	1	0	0	0	0	0	0	0	0	0	0	0	0
M-3300013127-27	schulz et al.	968538	21.34	1132	22.09	RS-Imiter	1	1	0	0	0	0	0	1	1	0	0	1	0	0	0	0	1	0	0	0
M-3300013127-28	schulz et al.	197880	21.17	197	21.63	unidentified	0	0	0	0	0	0	0	0	0	0	0	0	0	0	0	0	0	0	0	0
M-3300013127-31	schulz et al.	340305	29.41	462	30.24	unidentified	0	0	0	0	0	0	0	0	0	0	0	0	0	0	0	0	0	0	0	0
M-3300013129-28	schulz et al.	361761	29.11	493	29.83	non-RS-Imiter	0	0	0	0	0	0	0	0	0	0	0	1	0	0	0	0	0	0	0	0
M-3300013130-9	schulz et al.	299217	33.82	382	35.78	non-RS-Imiter	0	0	0	0	0	0	0	0	0	0	0	0	0	0	0	0	0	0	0	0
M-3300013131-35	schulz et al.	288159	18.28	319	18.9	non-RS-Imiter	0	0	0	0	0	0	0	0	0	0	0	0	0	0	0	0	0	0	0	0
M-3300013131-43	schulz et al.	241164	40.5	319	41.79	unidentified	0	0	0	0	0	0	0	0	0	0	0	0	0	0	0	0	0	0	0	0
M-3300013131-73	schulz et al.	533412	20.46	565	20.81	unidentified	0	0	0	0	0	0	0	0	0	0	0	0	0	0	0	0	0	0	0	0
M-3300013131-79	schulz et al.	221988	20.17	245	20.48	unidentified	0	0	0	0	0	0	0	0	0	0	0	0	0	0	0	0	0	0	0	0
M-3300013132-23	schulz et al.	618429	23.08	750	23.67	non-RS-Imiter	0	0	1	0	0	0	0	0	1	0	0	1	0	0	0	0	1	0	1	1
M-3300013132-26	schulz et al.	747660	23.74	934	24.75	non-RS-Imiter	0	0	0	0	0	0	0	1	0	0	1	0	0	0	0	0	0	0	0	0
M-3300013132-4	schulz et al.	146601	24.66	169	25.4	unidentified	0	0	0	0	0	0	0	0	0	0	0	0	0	0	0	0	0	0	0	0
M-3300013132-66	schulz et al.	304827	38.58	371	39.75	unidentified	0	0	0	0	0	0	0	0	0	0	0	0	0	0	0	0	0	0	0	0
M-3300013132-70	schulz et al.	365967	24.51	394	25.19	unidentified	0	0	0	0	0	0	0	0	0	0	0	0	0	0	0	0	0	0	0	0
M-3300013133-39	schulz et al.	1298760	29.79	1597	30.67	non-RS-Imiter	0	0	0	0	0	0	0	2	0	0	0	2	0	0	0	0	0	0	0	0
M-3300013133-4	schulz et al.	904581	20.01	1076	21	non-RS-Imiter	0	0	0	0	0	0	0	1	1	0	0	1	0	0	0	0	0	0	1	0
M-3300013133-40	schulz et al.	147873	35.05	158	36.63	unidentified	0	0	0	0	0	0	0	0	0	0	0	0	0	0	0	0	0	0	0	0
M-3300013285-24	schulz et al.	155496	50.9	204	51.58	unidentified	0	0	0	0	0	0	0	0	0	0	0	0	0	0	0	0	0	0	0	0
M-3300013285-6	schulz et al.	314271	47.7	356	48.37	unidentified	0	0	0	0	0	0	0	0	0	0	0	0	0	0	0	0	0	0	0	0
M-3300013285-9	schulz et al.	385311	32.32	429	33.05	unidentified	0	0	0	0	0	0	0	0	0	0	0	0	0	0	0	0	0	0	0	0
M-3300013286-14	schulz et al.	229587	44.62	290	45.6	unidentified	0	0	0	0	0	0	0	0	0	0	0	0	0	0	0	0	0	0	0	0
M-3300013286-17	schulz et al.	469263	43.43	567	44	unidentified	0	0	0	0	0	0	0	0	0	0	0	0	0	0	0	0	0	0	0	0
M-3300014204-23	schulz et al.	198981	35.2	230	35.72	unidentified	0	0	0	0	0	0	0	0	0	0	0	0	0	0	0	0	0	0	0	0
M-3300014204-43	schulz et al.	286185	49.38	299	49.69	unidentified	0	0	0	0	0	0	0	0	0	0	0	0	0	0	0	0	0	0	0	0
M-3300014204-45	schulz et al.	184707	37.36	213	38.12	unidentified	0	0	0	0	0	0	0	0	0	0	0	0	0	0	0	0	0	0	0	0
M-3300014204-73	schulz et al.	445062	41.37	511	42.27	non-RS-Imiter	0	0	0	0	0	0	0	0	0	0	0	0	0	0	0	0	0	0	0	0
M-3300014205-55	schulz et al.	156444	51.77	197	52.23	unidentified	0	0	0	0	0	0	0	0	0	0	0	0	0	0	0	0	0	0	0	0
M-3300014208-132	schulz et al.	192687	31.62	209	33.5	unidentified	0	0	0	0	0	0	0	0	0	0	0	0	0	0	0	0	0	0	0	0
M-3300014493-14	schulz et al.	226299	32.46	304	33.72	unidentified	0	0	0	0	0	0	0	0	0	0	0	0	0	0	0	0	0	0	0	0
M-3300014493-2	schulz et al.	175779	29.3	219	30.39	unidentified	0	0	0	0	0	0	0	0	0	0	0	0	0	0	0	0	0	0	0	0
M-3300014493-9	schulz et al.	1533147	27.92	1734	29.15	RS-Imiter	1	1	1	1	1	1	1	1	0	1	1	1	1	0	1	1	1	1	1	1
M-3300014838-21	schulz et al.	280731	35.48	287	36.67	unidentified	0	0	0	0	0	0	0	0	0	0	0	0	0	0	0	0	0	0	0	0
M-3300014838-26	schulz et al.	437121	20.47	648	22.42	unidentified	0	0	0	0	0	0	0	0	0	0	0	0	0	0	0	0	0	0	0	0
M-3300014838-63	schulz et al.	360978	36.87	491	37.56	unidentified	0	0	0	0	0	0	0	0	0	0	0	0	0	0	0	0	0	0	0	0
M-3300015360-128	schulz et al.	158490	31.08	199	31.56	unidentified	0	0	0	0	0	0	0	0	0	0	0	0	0	0	0	0	0	0	0	0
M-3300015360-154	schulz et al.	180408	42.22	239	43.15	unidentified	0	0	0	0	0	0	0	0	0	0	0	0	0	0	0	0	0	0	0	0
M-3300017651-5	schulz et al.	278370	39.29	461	39.91	unidentified	0	0	0	0	0	0	0	0	0	0	0	0	0	0	0	0	0	0	0	0
M-3300017697-11	schulz et al.	242109	23.17	322	24.05	non-RS-Imiter	0	0	0	0	0	0	0	0	0	0	0	0	0	0	0	0	0	0	0	0
M-3300017724-5	schulz et al.	766071	23.81	1013	24.82	non-RS-Imiter	0	0	0	0	0	0	0	1	0	0	0	0	0	0	0	0	0	0	0	0
M-3300017724-7	schulz et al.	432252	32.56	493	33.32	unidentified	0	0	0	0	0	0	0	0	0	0	0	0	0	0	0	0	0	0	0	0
M-3300017735-4	schulz et al.	434838	27.44	557	28.37	unidentified	0	0	0	0	0	0	0	0	0	0	0	0	0	0	0	0	0	0	0	0
M-3300017741-2	schulz et al.	238752	40.91	323	41.19	unidentified	0	0	0	0	0	0	0	0	0	0	0	0	0	0	0	0	0	0	0	0
M-3300017741-4	schulz et al.	172167	32.16	237	33.1	unidentified	0	0	0	0	0	0	0	0	0	0	0	0	0	0	0	0	0	0	0	0
M-3300017742-1	schulz et al.	610632	23	755	23.89	unidentified	0	0	0	0	0	0	0	0	0	0	0	0	0	0	0	0	0	0	0	0
M-3300017763-4	schulz et al.	276300	30.69	367	31.5	unidentified	0	0	0	0	0	0	0	0	0	0	0	0	0	0	0	0	0	0	0	0
M-3300017765-1	schulz et al.	255333	40.57	276	41.06	unidentified	0	0	0	0	0	0	0	0	0	0	0	0	0	0	0	0	0	0	0	0
M-3300017771-11	schulz et al.	157191	41.47	284	42.24	unidentified	0	0	0	0	0	0	0	0	0	0	0	0	0	0	0	0	0	0	0	0
M-3300017772-13	schulz et al.	544821	28.43	698	29.31	unidentified	0	0	0	0	0	0	0	0	0	0	0	0	0	0	0	0	0	0	0	0
M-3300017776-4	schulz et al.	405591	26.58	568	27.42	unidentified	0	0	0	0	0	0	0	0	0	0	0	0	0	0	0	0	0	0	0	0
M-3300017783-11	schulz et al.	281049	29.92	355	30.43	unidentified	0	0	0	0	0	0	0	0	0	0	0	0	0	0	0	0	0	0	0	0
M-3300017786-5	schulz et al.	337866	25.71	409	26.45	unidentified	0	0	0	0	0	0	0	0	0	0	0	0	0	0	0	0	0	0	0	0
M-3300017788-2	schulz et al.	474870	21.44	501	22.19	non-RS-Imiter	0	0	0	0	0	0	0	1	0	0	0	0	0	0	0	0	0	0	0	0
M-3300017788-25	schulz et al.	232107	27.84	248	28.41	unidentified	0	0	0	0	0	0	0	0	0	0	0	0	0	0	0	0	0	0	0	0
M-3300017788-3	schulz et al.	231774	33.47	285	33.98	unidentified	0	0	0	0	0	0	0	0	0	0	0	0	0	0	0	0	0	0	0	0
M-3300017788-43	schulz et al.	415743	28.46	493	29.12	unidentified	0	0	0	0	0	0	0	0	0	0	0	0	0	0	0	0	0	0	0	0
M-3300017788-49	schulz et al.	213948	35.74	233	36.48	unidentified	0	0	0	0	0	0	0	0	0	0	0	0	0	0	0	0	0	0	0	0
M-3300017788-50	schulz et al.	382470	22.33	412	23.04	unidentified	0	0	0	0	0	0	0	0	0	0	0	0	0	0	0	0	0	0	0	0
M-3300017788-7	schulz et al.	543132	22.3	625	23.21	non-RS-Imiter	0	0	0	0	0	0	0	0	0	0	0	1	0	0	0	0	0	0	0	0
M-3300017788-78	schulz et al.	377055	20.81	470	21.51	RS-Imiter	0	0	0	0	0	0	0	1	0	0	0	0	0	0	0	0	0	0	0	0
M-3300017788-86	schulz et al.	631914	16.93	735	18.09	RS-Imiter	0	0	0	0	0	0	0	1	0	0	0	0	0	0	0	0	0	0	0	0
M-3300017792-3	schulz et al.	801642	34.11	749	35.33	unidentified	0	0	0	0	0	0	0	0	0	0	0	0	0	0	0	0	0	0	0	0
M-3300017824-10	schulz et al.	278835	29.31	355	29.85	unidentified	0	0	0	0	0	0	0	0	0	0	0	0	0	0	0	0	0	0	0	0
M-3300017824-14	schulz et al.	372006	21.43	426	22.06	unidentified	0	0	0	0	0	0	0	0	0	0	0	0	0	0	0	0	0	0	0	0
M-3300017824-8	schulz et al.	173010	30.04	236	30.81	unidentified	0	0	0	0	0	0	0	0	0	0	0	0	0	0	0	0	0	0	0	0
M-3300017950-2	schulz et al.	306366	28.69	354	29.3	non-RS-Imiter	0	0	0	0	0	0	0	0	0	0	0	0	0	0	0	0	0	0	0	0
M-3300017950-28	schulz et al.	207759	32.88	286	33.72	unidentified	0	0	0	0	0	0	0	0	0	0	0	0	0	0	0	0	0	0	0	0
M-3300017952-11	schulz et al.	293448	40.89	292	41.56	unidentified	0	0	0	0	0	0	0	0	0	0	0	0	0	0	0	0	0	0	0	0
M-3300017956-10	schulz et al.	263625	32.21	287	33.16	non-RS-Imiter	0	0	0	0	0	0	0	0	0	0	0	0	0	0	0	0	0	0	0	0
M-3300017956-15	schulz et al.	323415	21.56	359	22.61	non-RS-Imiter	0	0	0	0	0	0	0	1	0	0	0	0	0	0	0	0	0	0	0	0
M-3300017956-2	schulz et al.	344193	26.19	409	26.84	unidentified	0	0	0	0	0	0	0	0	0	0	0	0	0	0	0	0	0	0	0	0
M-3300017956-3	schulz et al.	427620	29.53	464	30.25	unidentified	0	0	0	0	0	0	0	0	0	0	0	0	0	0	0	0	0	0	0	0
M-3300017963-10	schulz et al.	366327	43.16	490	44.38	unidentified	0	0	0	0	0	0	0	0	0	0	0	0	0	0	0	0	0	0	0	0
M-3300017963-13	schulz et al.	666303	34.47	791	35.52	non-RS-Imiter	0	0	0	0	0	0	1	0	1	0	1	0	0	0	0	1	0	1	0	1
M-3300017963-20	schulz et al.	494214	23.79	606	24.5	non-RS-Imiter	0	0	0	0	0	0	0	0	0	0	0	0	0	0	0	0	0	0	0	0
M-3300017963-43	schulz et al.	521259	46	565	46.76	non-RS-Imiter	0	0	0	0	0	0	0	0	0	0	0	1	0	0	0	0	0	0	0	0
M-3300017963-53	schulz et al.	277740	35.13	356	35.8	unidentified	0	0	0	0	0	0	0	0	0	0	0	0	0	0	0	0	0	0	0	0
M-3300017963-7	schulz et al.	219570	26.57	277	27.44	unidentified	0	0	0	0	0	0	0	0	0	0	0	0	0	0	0	0	0	0	0	0
M-3300017967-12	schulz et al.	255759	29.16	320	29.9	non-RS-Imiter	0	0	0	0	0	0	0	0	0	0	0	0	0	0	0	0	0	0	0	0
M-3300017967-22	schulz et al.	348477	22.75	332	23.61	non-RS-Imiter	0	0	0	0	0	0	0	1	0	0	0	0	0	0	0	0	0	0	0	0
M-3300017971-10	schulz et al.	208968	48.42	288	50.04	unidentified	0	0	0	0	0	0	0	0	0	0	0	0	0	0	0	0	0	0	0	0
M-3300017971-26	schulz et al.	185463	30.01	283	30.64	unidentified	0	0	0	0	0	0	0	0	0	0	0	0	0	0	0	0	0	0	0	0
M-3300017971-33	schulz et al.	727059	32.33	966	33.18	non-RS-Imiter	0	1	0	0	1	0	1	1	0	0	0	1	1	0	0	0	0	0	1	1
M-3300017971-41	schulz et al.	256080	29.49	296	30.47	unidentified	0	0	0	0	0	0	0	0	0	0	0	0	0	0	0	0	0	0	0	0
M-3300017986-28	schulz et al.	289989	30.11	354	31.3	non-RS-Imiter	0	0	0	0	0	0	0	0	0	0	0	0	0	0	0	0	0	0	0	0
M-3300017986-31	schulz et al.	212361	18.09	256	18.59	unidentified	0	0	0	0	0	0	0	0	0	0	0	0	0	0	0	0	0	0	0	0
M-3300017987-33	schulz et al.	516447	46.02	587	46.91	non-RS-Imiter	0	0	0	0	0	0	0	0	0	0	0	0	0	1	1	0	0	0	0	0
M-3300017989-1	schulz et al.	205752	45.55	244	46.78	unidentified	0	0	0	0	0	0	0	0	0	0	0	0	0	0	0	0	0	0	0	0
M-3300017989-16	schulz et al.	325545	35.41	393	37.27	non-RS-Imiter	0	0	0	0	0	0	0	0	0	0	1	0	0	0	0	0	0	0	0	0
M-3300017989-17	schulz et al.	211623	51.87	310	53	unidentified	0	0	0	0	0	0	0	0	0	0	0	0	0	0	0	0	0	0	0	0
M-3300017989-29	schulz et al.	168528	45.48	233	46.06	unidentified	0	0	0	0	0	0	0	0	0	0	0	0	0	0	0	0	0	0	0	0
M-3300017989-35	schulz et al.	131004	40.72	201	41.85	unidentified	0	0	0	0	0	0	0	0	0	0	0	0	0	0	0	0	0	0	0	0
M-3300017989-5	schulz et al.	291555	31.14	403	31.82	unidentified	0	0	0	0	0	0	0	0	0	0	0	0	0	0	0	0	0	0	0	0
M-3300017991-11	schulz et al.	452436	34.93	639	35.78	unidentified	0	0	0	0	0	0	0	0	0	0	0	0	0	0	0	0	0	0	0	0
M-3300018041-22	schulz et al.	462174	21.87	571	22.41	unidentified	0	0	0	0	0	0	0	0	0	0	0	0	0	0	0	0	0	0	0	0
M-3300018048-10	schulz et al.	234855	22.49	293	23.66	unidentified	0	0	0	0	0	0	0	0	0	0	0	0	0	0	0	0	0	0	0	0
M-3300018049-14	schulz et al.	325455	31.49	360	32.2	unidentified	0	0	0	0	0	0	0	0	0	0	0	0	0	0	0	0	0	0	0	0
M-3300018065-4	schulz et al.	147468	44.06	215	44.89	unidentified	0	0	0	0	0	0	0	0	0	0	0	0	0	0	0	0	0	0	0	0
M-3300018080-19	schulz et al.	326157	44.76	444	45.58	unidentified	0	0	0	0	0	0	0	0	0	0	0	0	0	0	0	0	0	0	0	0
M-3300018080-29	schulz et al.	300822	55.19	335	55.79	unidentified	0	0	0	0	0	0	0	0	0	0	0	0	0	0	0	0	0	0	0	0
M-3300018080-32	schulz et al.	159579	36.4	219	37.55	unidentified	0	0	0	0	0	0	0	0	0	0	0	0	0	0	0	0	0	0	0	0
M-3300018080-43	schulz et al.	184860	47.32	249	48.36	unidentified	0	0	0	0	0	0	0	0	0	0	0	0	0	0	0	0	0	0	0	0
M-3300018080-53	schulz et al.	654723	50.35	816	51.65	Algavirales	0	0	0	0	0	0	0	1	0	0	0	1	0	0	0	0	0	0	0	0
M-3300018410-27	schulz et al.	293040	44.42	307	45.18	unidentified	0	0	0	0	0	0	0	0	0	0	0	0	0	0	0	0	0	0	0	0
M-3300018414-5	schulz et al.	221223	29.97	260	31.16	unidentified	0	0	0	0	0	0	0	0	0	0	0	0	0	0	0	0	0	0	0	0
M-3300018415-13	schulz et al.	449193	29.81	565	31.04	unidentified	0	0	0	0	0	0	0	0	0	0	0	0	0	0	0	0	0	0	0	0
M-3300018415-41	schulz et al.	217386	35.73	233	36.52	unidentified	0	0	0	0	0	0	0	0	0	0	0	0	0	0	0	0	0	0	0	0
M-3300018416-26	schulz et al.	425280	30.02	484	30.85	unidentified	0	0	0	0	0	0	0	0	0	0	0	0	0	0	0	0	0	0	0	0
M-3300018416-36	schulz et al.	187149	22.54	193	23.57	unidentified	0	0	0	0	0	0	0	0	0	0	0	0	0	0	0	0	0	0	0	0
M-3300018416-45	schulz et al.	263271	34.14	313	35.01	non-RS-Imiter	0	0	0	0	0	0	0	0	0	0	0	0	0	0	0	0	0	0	0	0
M-3300018420-30	schulz et al.	183855	34.5	216	35.41	unidentified	0	0	0	0	0	0	0	0	0	0	0	0	0	0	0	0	0	0	0	0
M-3300018426-17	schulz et al.	225516	29.89	247	30.7	unidentified	0	0	0	0	0	0	0	0	0	0	0	0	0	0	0	0	0	0	0	0
M-3300018426-35	schulz et al.	371160	30.24	473	31.07	non-RS-Imiter	0	0	0	0	0	0	1	0	0	0	0	0	0	0	0	0	0	0	0	0
M-3300018428-16	schulz et al.	392520	26.61	421	27.38	unidentified	0	0	0	0	0	0	0	0	0	0	0	0	0	0	0	0	0	0	0	0
M-3300018428-35	schulz et al.	281085	23.94	299	24.38	unidentified	0	0	0	0	0	0	0	0	0	0	0	0	0	0	0	0	0	0	0	0
M-3300018428-44	schulz et al.	769122	22.59	1023	23.26	unidentified	0	0	0	0	0	0	0	0	0	0	0	0	0	0	0	0	0	0	0	0
M-3300018868-12	schulz et al.	339036	34.23	380	35.31	unidentified	0	0	0	0	0	0	0	0	0	0	0	0	0	0	0	0	0	0	0	0
M-3300018868-14	schulz et al.	248850	38.11	307	38.7	unidentified	0	0	0	0	0	0	0	0	0	0	0	0	0	0	0	0	0	0	0	0
M-3300018868-17	schulz et al.	252318	35.93	309	36.56	unidentified	0	0	0	0	0	0	0	0	0	0	0	0	0	0	0	0	0	0	0	0
M-3300018868-5	schulz et al.	202785	27.75	294	28.2	unidentified	0	0	0	0	0	0	0	0	0	0	0	0	0	0	0	0	0	0	0	0
M-3300018868-6	schulz et al.	336648	37.95	396	38.94	unidentified	0	0	0	0	0	0	0	0	0	0	0	0	0	0	0	0	0	0	0	0
M-3300018868-9	schulz et al.	213309	30.67	278	31.23	unidentified	0	0	0	0	0	0	0	0	0	0	0	0	0	0	0	0	0	0	0	0
M-3300018876-24	schulz et al.	267714	32.92	325	33.99	unidentified	0	0	0	0	0	0	0	0	0	0	0	0	0	0	0	0	0	0	0	0
M-3300019093-11	schulz et al.	266430	31.27	319	32.25	unidentified	0	0	0	0	0	0	0	0	0	0	0	0	0	0	0	0	0	0	0	0
M-3300019093-4	schulz et al.	151062	38.95	222	39.24	non-RS-Imiter	0	0	0	0	0	0	0	0	0	0	0	0	0	0	0	0	0	0	0	0
M-3300019093-7	schulz et al.	350613	29.92	409	31.12	unidentified	0	0	0	0	0	0	0	0	0	0	0	0	0	0	0	0	0	0	0	0
M-3300019459-27	schulz et al.	300447	23.83	375	25.18	unidentified	0	0	0	0	0	0	0	0	0	0	0	0	0	0	0	0	0	0	0	0
M-3300019759-3	schulz et al.	147813	32.5	172	33.15	unidentified	0	0	0	0	0	0	0	0	0	0	0	0	0	0	0	0	0	0	0	0
M-3300020051-27	schulz et al.	265851	26.9	332	27.52	unidentified	0	0	0	0	0	0	0	0	0	0	0	0	0	0	0	0	0	0	0	0
M-3300020163-17	schulz et al.	177012	38.84	189	39.75	unidentified	0	0	0	0	0	0	0	0	0	0	0	0	0	0	0	0	0	0	0	0
M-3300020165-1	schulz et al.	346653	28.2	432	29.18	unidentified	0	0	0	0	0	0	0	0	0	0	0	0	0	0	0	0	0	0	0	0
M-3300020165-16	schulz et al.	524850	27.67	593	28.55	non-RS-Imiter	0	0	0	0	0	0	0	0	0	0	1	0	0	0	0	0	0	0	0	0
M-3300020165-3	schulz et al.	240705	40.51	244	41.38	non-RS-Imiter	0	0	0	0	0	0	0	0	0	0	0	0	0	0	0	0	0	0	0	0
M-3300020165-35	schulz et al.	616209	20.82	766	21.52	unidentified	0	0	0	0	0	0	0	0	0	0	0	0	0	0	0	0	0	0	0	0
M-3300020165-47	schulz et al.	418041	27.1	490	27.88	unidentified	0	0	0	0	0	0	0	0	0	0	0	0	0	0	0	0	0	0	0	0
M-3300020165-62	schulz et al.	387816	24.44	489	25.03	unidentified	0	0	0	0	0	0	0	0	0	0	0	0	0	0	0	0	0	0	0	0
M-3300020166-18	schulz et al.	370932	34.22	407	34.9	unidentified	0	0	0	0	0	0	0	0	0	0	0	0	0	0	0	0	0	0	0	0
M-3300020166-5	schulz et al.	382320	36.78	456	38.01	non-RS-Imiter	0	0	0	0	0	0	0	0	0	0	0	0	0	0	0	0	0	0	0	0
M-3300020167-4	schulz et al.	347424	33.41	419	34.06	unidentified	0	0	0	0	0	0	0	0	0	0	0	0	0	0	0	0	0	0	0	0
M-3300020178-15	schulz et al.	247500	43.73	356	44.19	unidentified	0	0	0	0	0	0	0	0	0	0	0	0	0	0	0	0	0	0	0	0
M-3300020178-18	schulz et al.	219948	51.03	356	51.81	unidentified	0	0	0	0	0	0	0	0	0	0	0	0	0	0	0	0	0	0	0	0
M-3300020178-21	schulz et al.	146901	40.67	240	41.41	unidentified	0	0	0	0	0	0	0	0	0	0	0	0	0	0	0	0	0	0	0	0
M-3300020182-21	schulz et al.	384066	20.12	430	20.93	RS-Imiter	0	0	0	0	0	0	0	0	0	0	0	0	0	0	0	0	0	0	0	1
M-3300020182-22	schulz et al.	387225	31.3	456	32.11	non-RS-Imiter	0	0	0	0	0	0	0	0	0	0	0	0	0	0	0	0	0	0	0	0
M-3300020182-33	schulz et al.	343065	48.26	480	48.79	unidentified	0	0	0	0	0	0	0	0	0	0	0	0	0	0	0	0	0	0	0	0
M-3300020182-48	schulz et al.	194403	30.48	242	31.21	unidentified	0	0	0	0	0	0	0	0	0	0	0	0	0	0	0	0	0	0	0	0
M-3300020182-84	schulz et al.	329799	29.79	369	30.56	unidentified	0	0	0	0	0	0	0	0	0	0	0	0	0	0	0	0	0	0	0	0
M-3300020185-10	schulz et al.	249129	27.98	275	28.65	unidentified	0	0	0	0	0	0	0	0	0	0	0	0	0	0	0	0	0	0	0	0
M-3300020185-109	schulz et al.	380022	28.52	436	29.56	unidentified	0	0	0	0	0	0	0	0	0	0	0	0	0	0	0	0	0	0	0	0
M-3300020185-13	schulz et al.	392217	25.59	496	26.42	non-RS-Imiter	0	0	0	0	0	0	0	0	0	0	0	1	0	0	0	0	0	0	0	0
M-3300020185-18	schulz et al.	606828	28.12	606	28.77	non-RS-Imiter	0	0	0	0	0	0	0	0	0	0	0	0	0	0	0	0	0	0	0	0
M-3300020185-23	schulz et al.	379338	29.13	462	30.13	unidentified	0	0	0	0	0	0	0	0	0	0	0	0	0	0	0	0	0	0	0	0
M-3300020185-3	schulz et al.	550083	22.47	657	23.21	non-RS-Imiter	0	0	0	0	0	0	0	0	0	0	0	0	0	0	0	0	0	0	0	1
M-3300020185-33	schulz et al.	401613	32.15	470	33.1	unidentified	0	0	0	0	0	0	0	0	0	0	0	0	0	0	0	0	0	0	0	0
M-3300020185-35	schulz et al.	503250	27.08	559	27.88	non-RS-Imiter	0	0	0	0	0	0	0	0	0	0	0	0	0	0	0	0	0	0	0	0
M-3300020185-39	schulz et al.	252297	26.66	304	27.15	unidentified	0	0	0	0	0	0	0	0	0	0	0	0	0	0	0	0	0	0	0	0
M-3300020185-4	schulz et al.	342615	33.35	387	34.31	unidentified	0	0	0	0	0	0	0	0	0	0	0	0	0	0	0	0	0	0	0	0
M-3300020185-59	schulz et al.	262899	34.05	293	34.73	unidentified	0	0	0	0	0	0	0	0	0	0	0	0	0	0	0	0	0	0	0	0
M-3300020185-65	schulz et al.	408516	27.11	458	28.06	unidentified	0	0	0	0	0	0	0	0	0	0	0	0	0	0	0	0	0	0	0	0
M-3300020185-69	schulz et al.	415443	28.88	512	29.67	non-RS-Imiter	0	0	0	0	0	0	0	0	0	0	0	0	0	0	0	0	0	0	0	0
M-3300020185-70	schulz et al.	253671	22.38	297	22.79	unidentified	0	0	0	0	0	0	0	0	0	0	0	0	0	0	0	0	0	0	0	0
M-3300020185-80	schulz et al.	397914	29.91	463	30.62	unidentified	0	0	0	0	0	0	0	0	0	0	0	0	0	0	0	0	0	0	0	0
M-3300020187-12	schulz et al.	299022	22.48	370	23.06	unidentified	0	0	0	0	0	0	0	0	0	0	0	0	0	0	0	0	0	0	0	0
M-3300020187-22	schulz et al.	460194	18.91	583	19.47	unidentified	0	0	0	0	0	0	0	0	0	0	0	0	0	0	0	0	0	0	0	0
M-3300020187-27	schulz et al.	901446	22.76	986	23.64	non-RS-Imiter	0	0	0	0	0	0	0	0	1	0	0	1	0	0	0	0	0	0	0	0
M-3300020187-37	schulz et al.	360159	23.65	462	24.44	unidentified	0	0	0	0	0	0	0	0	0	0	0	0	0	0	0	0	0	0	0	0
M-3300020187-58	schulz et al.	291606	32.54	362	33.53	unidentified	0	0	0	0	0	0	0	0	0	0	0	0	0	0	0	0	0	0	0	0
M-3300020187-69	schulz et al.	544911	28.23	664	29.45	unidentified	0	0	0	0	0	0	0	0	0	0	0	0	0	0	0	0	0	0	0	0
M-3300020187-86	schulz et al.	287880	29.42	325	30.03	unidentified	0	0	0	0	0	0	0	0	0	0	0	0	0	0	0	0	0	0	0	0
M-3300020187-94	schulz et al.	415578	33.13	469	33.85	unidentified	0	0	0	0	0	0	0	0	0	0	0	0	0	0	0	0	0	0	0	0
M-3300020192-26	schulz et al.	1368810	32.37	1697	33.08	RS-Imiter	0	0	0	0	0	0	0	0	1	0	0	1	0	0	0	0	1	0	0	0
M-3300020194-16	schulz et al.	312204	31.81	349	32.56	unidentified	0	0	0	0	0	0	0	0	0	0	0	0	0	0	0	0	0	0	0	0
M-3300020194-30	schulz et al.	243696	28.02	288	28.59	unidentified	0	0	0	0	0	0	0	0	0	0	0	0	0	0	0	0	0	0	0	0
M-3300020194-44	schulz et al.	374790	28.1	406	29.67	unidentified	0	0	0	0	0	0	0	0	0	0	0	0	0	0	0	0	0	0	0	0
M-3300020201-24	schulz et al.	210492	36.21	262	36.94	unidentified	0	0	0	0	0	0	0	0	0	0	0	0	0	0	0	0	0	0	0	0
M-3300020505-5	schulz et al.	508791	22.57	549	23.54	RS-Imiter	0	0	1	0	0	0	1	1	0	0	1	1	0	1	0	1	1	1	0	1
M-3300020523-10	schulz et al.	421752	27.44	471	28.78	unidentified	0	0	0	0	0	0	0	0	0	0	0	0	0	0	0	0	0	0	0	0
M-3300020523-5	schulz et al.	183150	29.96	217	31.19	unidentified	0	0	0	0	0	0	0	0	0	0	0	0	0	0	0	0	0	0	0	0
M-3300020542-1	schulz et al.	181548	18.12	221	18.81	unidentified	0	0	0	0	0	0	0	0	0	0	0	0	0	0	0	0	0	0	0	0
M-3300020554-7	schulz et al.	218337	20.26	296	20.79	unidentified	0	0	0	0	0	0	0	0	0	0	0	0	0	0	0	0	0	0	0	0
M-3300020561-6	schulz et al.	230679	21.99	294	22.61	unidentified	0	0	0	0	0	0	0	0	0	0	0	0	0	0	0	0	0	0	0	0
M-3300020563-2	schulz et al.	226698	29.62	274	30.55	unidentified	0	0	0	0	0	0	0	0	0	0	0	0	0	0	0	0	0	0	0	0
M-3300020565-3	schulz et al.	384339	36.1	374	37.07	unidentified	0	0	0	0	0	0	0	0	0	0	0	0	0	0	0	0	0	0	0	0
M-3300020572-5	schulz et al.	187050	55.99	252	56.41	unidentified	0	0	0	0	0	0	0	0	0	0	0	0	0	0	0	0	0	0	0	0
M-3300020595-13	schulz et al.	341610	34.22	418	34.95	unidentified	0	0	0	0	0	0	0	0	0	0	0	0	0	0	0	0	0	0	0	0
M-3300020595-14	schulz et al.	240819	21.28	307	22.15	unidentified	0	0	0	0	0	0	0	0	0	0	0	0	0	0	0	0	0	0	0	0
M-3300020595-15	schulz et al.	376107	20.8	453	21.56	unidentified	0	0	0	0	0	0	0	0	0	0	0	0	0	0	0	0	0	0	0	0
M-3300020595-32	schulz et al.	387879	29.14	405	29.78	unidentified	0	0	0	0	0	0	0	0	0	0	0	0	0	0	0	0	0	0	0	0
M-3300020595-37	schulz et al.	291099	29.65	330	30.23	unidentified	0	0	0	0	0	0	0	0	0	0	0	0	0	0	0	0	0	0	0	0
M-3300020595-7	schulz et al.	243159	31.1	276	31.79	unidentified	0	0	0	0	0	0	0	0	0	0	0	0	0	0	0	0	0	0	0	0
M-3300020716-5	schulz et al.	297258	33.59	372	34.15	unidentified	0	0	0	0	0	0	0	0	0	0	0	0	0	0	0	0	0	0	0	0
M-3300020726-3	schulz et al.	304092	32.17	337	32.85	non-RS-Imiter	0	0	0	0	0	0	0	0	0	0	0	0	0	0	0	0	0	0	0	0
M-3300020727-4	schulz et al.	278244	23.11	302	23.48	non-RS-Imiter	0	0	0	0	0	0	0	0	0	0	0	0	0	0	0	0	0	0	0	0
M-3300020728-1	schulz et al.	166551	45.78	215	46.41	unidentified	0	0	0	0	0	0	0	0	0	0	0	0	0	0	0	0	0	0	0	0
M-3300020810-20	schulz et al.	447147	29.82	481	30.49	unidentified	0	0	0	0	0	0	0	0	0	0	0	0	0	0	0	0	0	0	0	0
M-3300020810-3	schulz et al.	321696	29.21	368	29.88	unidentified	0	0	0	0	0	0	0	0	0	0	0	0	0	0	0	0	0	0	0	0
M-3300021074-12	schulz et al.	212361	27.94	244	29.21	unidentified	0	0	0	0	0	0	0	0	0	0	0	0	0	0	0	0	0	0	0	0
M-3300021074-6	schulz et al.	447534	35.47	494	36.59	unidentified	0	0	0	0	0	0	0	0	0	0	0	0	0	0	0	0	0	0	0	0
M-3300021075-36	schulz et al.	237030	35.28	275	36.75	unidentified	0	0	0	0	0	0	0	0	0	0	0	0	0	0	0	0	0	0	0	0
M-3300021079-11	schulz et al.	402726	32.41	443	33.39	unidentified	0	0	0	0	0	0	0	0	0	0	0	0	0	0	0	0	0	0	0	0
M-3300021079-14	schulz et al.	300879	32.82	311	34.51	unidentified	0	0	0	0	0	0	0	0	0	0	0	0	0	0	0	0	0	0	0	0
M-3300021079-16	schulz et al.	322896	22.76	360	23.41	unidentified	0	0	0	0	0	0	0	0	0	0	0	0	0	0	0	0	0	0	0	0
M-3300021079-18	schulz et al.	240879	44.59	298	45.42	unidentified	0	0	0	0	0	0	0	0	0	0	0	0	0	0	0	0	0	0	0	0
M-3300021079-23	schulz et al.	185772	36.21	204	37.21	unidentified	0	0	0	0	0	0	0	0	0	0	0	0	0	0	0	0	0	0	0	0
M-3300021108-1	schulz et al.	205533	26.2	199	26.91	unidentified	0	0	0	0	0	0	0	0	0	0	0	0	0	0	0	0	0	0	0	0
M-3300021120-1	schulz et al.	172749	39.57	205	39.93	unidentified	0	0	0	0	0	0	0	0	0	0	0	0	0	0	0	0	0	0	0	0
M-3300021133-3	schulz et al.	194457	30.15	218	30.81	unidentified	0	0	0	0	0	0	0	0	0	0	0	0	0	0	0	0	0	0	0	0
M-3300021134-5	schulz et al.	169077	39.63	212	40.49	unidentified	0	0	0	0	0	0	0	0	0	0	0	0	0	0	0	0	0	0	0	0
M-3300021137-6	schulz et al.	160728	51.39	185	51.97	unidentified	0	0	0	0	0	0	0	0	0	0	0	0	0	0	0	0	0	0	0	0
M-3300021138-26	schulz et al.	244959	44.05	297	44.5	unidentified	0	0	0	0	0	0	0	0	0	0	0	0	0	0	0	0	0	0	0	0
M-3300021141-14	schulz et al.	180957	42.82	226	43.58	unidentified	0	0	0	0	0	0	0	0	0	0	0	0	0	0	0	0	0	0	0	0
M-3300021142-12	schulz et al.	265074	28.02	275	28.46	non-RS-Imiter	0	0	0	0	0	0	0	0	0	0	0	0	0	0	0	0	0	0	0	0
M-3300021185-19	schulz et al.	216051	27.63	304	28.62	unidentified	0	0	0	0	0	0	0	0	0	0	0	0	0	0	0	0	0	0	0	0
M-3300021185-21	schulz et al.	316704	18.8	402	19.54	unidentified	0	0	0	0	0	0	0	0	0	0	0	0	0	0	0	0	0	0	0	0
M-3300021185-22	schulz et al.	208536	29.94	262	30.38	unidentified	0	0	0	0	0	0	0	0	0	0	0	0	0	0	0	0	0	0	0	0
M-3300021185-27	schulz et al.	286311	30.31	378	31.16	unidentified	0	0	0	0	0	0	0	0	0	0	0	0	0	0	0	0	0	0	0	0
M-3300021185-39	schulz et al.	242055	28.34	279	28.99	unidentified	0	0	0	0	0	0	0	0	0	0	0	0	0	0	0	0	0	0	0	0
M-3300021185-41	schulz et al.	221217	27.92	298	28.38	unidentified	0	0	0	0	0	0	0	0	0	0	0	0	0	0	0	0	0	0	0	0
M-3300021185-43	schulz et al.	208278	34.52	321	35.07	unidentified	0	0	0	0	0	0	0	0	0	0	0	0	0	0	0	0	0	0	0	0
M-3300021185-45	schulz et al.	436902	26.06	510	26.74	unidentified	0	0	0	0	0	0	0	0	0	0	0	0	0	0	0	0	0	0	0	0
M-3300021185-6	schulz et al.	560760	26.96	714	27.86	unidentified	0	0	0	0	0	0	0	0	0	0	0	0	0	0	0	0	0	0	0	0
M-3300021340-1	schulz et al.	205857	41.09	250	41.91	unidentified	0	0	0	0	0	0	0	0	0	0	0	0	0	0	0	0	0	0	0	0
M-3300021340-15	schulz et al.	417243	36.53	474	37.18	unidentified	0	0	0	0	0	0	0	0	0	0	0	0	0	0	0	0	0	0	0	0
M-3300021340-17	schulz et al.	402033	28.86	468	30.03	unidentified	0	0	0	0	0	0	0	0	0	0	0	0	0	0	0	0	0	0	0	0
M-3300021343-4	schulz et al.	308442	36.84	397	37.71	unidentified	0	0	0	0	0	0	0	0	0	0	0	0	0	0	0	0	0	0	0	0
M-3300021354-14	schulz et al.	186615	43.03	235	43.42	unidentified	0	0	0	0	0	0	0	0	0	0	0	0	0	0	0	0	0	0	0	0
M-3300021364-5	schulz et al.	254223	27.41	245	27.98	unidentified	0	0	0	0	0	0	0	0	0	0	0	0	0	0	0	0	0	0	0	0
M-3300021365-10	schulz et al.	363375	19.16	427	19.87	unidentified	0	0	0	0	0	0	0	0	0	0	0	0	0	0	0	0	0	0	0	0
M-3300021365-13	schulz et al.	723465	25.16	862	26.3	non-RS-Imiter	0	0	0	0	0	0	0	1	0	0	0	0	0	0	0	0	0	0	0	0
M-3300021371-30	schulz et al.	324207	29.06	371	30.25	unidentified	0	0	0	0	0	0	0	0	0	0	0	0	0	0	0	0	0	0	0	0
M-3300021373-23	schulz et al.	224781	27.3	273	28.11	Pimascovirales	0	0	0	0	0	0	0	0	0	0	0	0	0	0	0	0	0	0	0	0
M-3300021375-16	schulz et al.	343083	28.44	406	29.15	unidentified	0	0	0	0	0	0	0	0	0	0	0	0	0	0	0	0	0	0	0	0
M-3300021375-17	schulz et al.	318510	29.71	347	30.45	unidentified	0	0	0	0	0	0	0	0	0	0	0	0	0	0	0	0	0	0	0	0
M-3300021378-13	schulz et al.	442728	21.6	515	23.51	unidentified	0	0	0	0	0	0	0	0	0	0	0	0	0	0	0	0	0	0	0	0
M-3300021378-36	schulz et al.	227277	26.88	272	27.51	non-RS-Imiter	0	0	0	0	0	0	0	0	0	0	0	0	0	0	0	0	0	0	0	0
M-3300021378-40	schulz et al.	313605	32.66	372	33.99	unidentified	0	0	0	0	0	0	0	0	0	0	0	0	0	0	0	0	0	0	0	0
M-3300021379-1	schulz et al.	382338	20.07	423	20.33	unidentified	0	0	0	0	0	0	0	0	0	0	0	0	0	0	0	0	0	0	0	0
M-3300021389-12	schulz et al.	195105	31.51	237	32.19	unidentified	0	0	0	0	0	0	0	0	0	0	0	0	0	0	0	0	0	0	0	0
M-3300021389-22	schulz et al.	333258	34.5	363	35.24	unidentified	0	0	0	0	0	0	0	0	0	0	0	0	0	0	0	0	0	0	0	0
M-3300021389-31	schulz et al.	274170	33.32	254	34.68	non-RS-Imiter	0	0	0	0	0	0	0	0	0	0	0	0	0	0	0	0	0	0	0	0
M-3300021389-45	schulz et al.	193014	40.46	258	41.09	unidentified	0	0	0	0	0	0	0	0	0	0	0	0	0	0	0	0	0	0	0	0
M-3300021389-49	schulz et al.	362721	31.25	427	31.94	unidentified	0	0	0	0	0	0	0	0	0	0	0	0	0	0	0	0	0	0	0	0
M-3300021389-5	schulz et al.	206676	21.78	258	22.59	unidentified	0	0	0	0	0	0	0	0	0	0	0	0	0	0	0	0	0	0	0	0
M-3300021425-14	schulz et al.	337200	25.29	371	25.96	unidentified	0	0	0	0	0	0	0	0	0	0	0	0	0	0	0	0	0	0	0	0
M-3300021425-30	schulz et al.	447858	31.65	506	32.48	unidentified	0	0	0	0	0	0	0	0	0	0	0	0	0	0	0	0	0	0	0	0
M-3300021444-4	schulz et al.	132741	36.83	157	37.7	unidentified	0	0	0	0	0	0	0	0	0	0	0	0	0	0	0	0	0	0	0	0
M-3300021473-15	schulz et al.	232479	36.07	246	36.85	unidentified	0	0	0	0	0	0	0	0	0	0	0	0	0	0	0	0	0	0	0	0
M-3300021473-21	schulz et al.	234732	27.76	285	28.58	unidentified	0	0	0	0	0	0	0	0	0	0	0	0	0	0	0	0	0	0	0	0
M-3300021473-4	schulz et al.	279216	28.97	302	29.99	unidentified	0	0	0	0	0	0	0	0	0	0	0	0	0	0	0	0	0	0	0	0
M-3300021516-3	schulz et al.	214407	36.72	282	38.17	unidentified	0	0	0	0	0	0	0	0	0	0	0	0	0	0	0	0	0	0	0	0
M-3300021952-1	schulz et al.	206592	50.33	293	50.78	unidentified	0	0	0	0	0	0	0	0	0	0	0	0	0	0	0	0	0	0	0	0
M-3300021957-23	schulz et al.	187089	26.72	276	27.3	unidentified	0	0	0	0	0	0	0	0	0	0	0	0	0	0	0	0	0	0	0	0
M-3300021958-1	schulz et al.	226842	29.4	275	30.13	unidentified	0	0	0	0	0	0	0	0	0	0	0	0	0	0	0	0	0	0	0	0
M-3300021958-16	schulz et al.	585174	27.05	641	27.46	unidentified	0	0	0	0	0	0	0	0	0	0	0	0	0	0	0	0	0	0	0	0
M-3300021958-28	schulz et al.	234003	29.46	290	30.24	unidentified	0	0	0	0	0	0	0	0	0	0	0	0	0	0	0	0	0	0	0	0
M-3300021958-3	schulz et al.	242949	28.55	340	29.62	unidentified	0	0	0	0	0	0	0	0	0	0	0	0	0	0	0	0	0	0	0	0
M-3300021958-32	schulz et al.	464277	26.65	540	27.27	unidentified	0	0	0	0	0	0	0	0	0	0	0	0	0	0	0	0	0	0	0	0
M-3300021958-41	schulz et al.	194895	33.09	233	34	unidentified	0	0	0	0	0	0	0	0	0	0	0	0	0	0	0	0	0	0	0	0
M-3300021958-43	schulz et al.	658500	26.78	824	27.48	non-RS-Imiter	0	0	0	0	0	0	0	0	0	0	0	0	0	0	0	0	0	0	0	0
M-3300021958-5	schulz et al.	533457	24.49	624	25.53	unidentified	0	0	0	0	0	0	0	0	0	0	0	0	0	0	0	0	0	0	0	0
M-3300021959-33	schulz et al.	229299	27.9	325	28.79	unidentified	0	0	0	0	0	0	0	0	0	0	0	0	0	0	0	0	0	0	0	0
M-3300021960-18	schulz et al.	339741	27.55	420	28.34	unidentified	0	0	0	0	0	0	0	0	0	0	0	0	0	0	0	0	0	0	0	0
M-3300021960-2	schulz et al.	303297	27.14	340	27.72	unidentified	0	0	0	0	0	0	0	0	0	0	0	0	0	0	0	0	0	0	0	0
M-3300021960-31	schulz et al.	469701	23.04	598	23.85	non-RS-Imiter	0	0	0	0	0	0	0	0	0	0	0	0	0	0	0	0	0	0	0	0
M-3300021960-34	schulz et al.	256812	28.54	307	29.63	unidentified	0	0	0	0	0	0	0	0	0	0	0	0	0	0	0	0	0	0	0	0
M-3300021961-10	schulz et al.	556698	23.57	658	24.92	non-RS-Imiter	0	0	0	0	0	0	0	0	0	0	0	1	0	0	0	0	0	0	0	0
M-3300021961-22	schulz et al.	309714	33.44	376	34.42	unidentified	0	0	0	0	0	0	0	0	0	0	0	0	0	0	0	0	0	0	0	0
M-3300021961-40	schulz et al.	344001	49.11	375	49.89	unidentified	0	0	0	0	0	0	0	0	0	0	0	0	0	0	0	0	0	0	0	0
M-3300021961-46	schulz et al.	341850	33.74	349	34.54	unidentified	0	0	0	0	0	0	0	0	0	0	0	0	0	0	0	0	0	0	0	0
M-3300021961-52	schulz et al.	354465	46.55	452	48.28	unidentified	0	0	0	0	0	0	0	0	0	0	0	0	0	0	0	0	0	0	0	0
M-3300021961-60	schulz et al.	294189	46.45	315	47.38	unidentified	0	0	0	0	0	0	0	0	0	0	0	0	0	0	0	0	0	0	0	0
M-3300021961-61	schulz et al.	350202	28.81	414	30.09	unidentified	0	0	0	0	0	0	0	0	0	0	0	0	0	0	0	0	0	0	0	0
M-3300021961-64	schulz et al.	266382	27.73	321	28.39	unidentified	0	0	0	0	0	0	0	0	0	0	0	0	0	0	0	0	0	0	0	0
M-3300021962-14	schulz et al.	227817	26.58	274	27.41	unidentified	0	0	0	0	0	0	0	0	0	0	0	0	0	0	0	0	0	0	0	0
M-3300021962-22	schulz et al.	196683	37.19	304	37.72	unidentified	0	0	0	0	0	0	0	0	0	0	0	0	0	0	0	0	0	0	0	0
M-3300021962-24	schulz et al.	312117	32.1	348	32.98	non-RS-Imiter	0	0	0	0	0	0	0	0	0	0	0	0	0	0	0	0	0	0	0	0
M-3300021962-46	schulz et al.	347364	30.82	370	31.24	non-RS-Imiter	0	0	0	0	0	0	0	0	0	0	0	0	0	0	0	0	0	0	0	0
M-3300021962-5	schulz et al.	283725	31.07	363	32.42	unidentified	0	0	0	0	0	0	0	0	0	0	0	0	0	0	0	0	0	0	0	0
M-3300021962-56	schulz et al.	354021	22.69	404	23.29	non-RS-Imiter	0	0	0	0	0	0	0	0	0	0	0	0	0	0	0	0	0	0	0	0
M-3300021962-60	schulz et al.	422976	25.93	401	26.46	unidentified	0	0	0	0	0	0	0	0	0	0	0	0	0	0	0	0	0	0	0	0
M-3300021962-62	schulz et al.	303642	26.31	387	27.08	unidentified	0	0	0	0	0	0	0	0	0	0	0	0	0	0	0	0	0	0	0	0
M-3300021962-8	schulz et al.	423756	26.39	554	27.5	unidentified	0	0	0	0	0	0	0	0	0	0	0	0	0	0	0	0	0	0	0	0
M-3300021963-12	schulz et al.	191073	40.42	273	40.9	non-RS-Imiter	0	0	0	0	0	0	0	0	0	0	0	0	0	0	0	0	0	0	0	0
M-3300021963-19	schulz et al.	197685	52.2	321	52.91	unidentified	0	0	0	0	0	0	0	0	0	0	0	0	0	0	0	0	0	0	0	0
M-3300021963-34	schulz et al.	287739	46.44	366	46.71	unidentified	0	0	0	0	0	0	0	0	0	0	0	0	0	0	0	0	0	0	0	0
M-3300021963-39	schulz et al.	262443	50.3	420	50.85	unidentified	0	0	0	0	0	0	0	0	0	0	0	0	0	0	0	0	0	0	0	0
M-3300021963-5	schulz et al.	188373	30.84	230	31.53	unidentified	0	0	0	0	0	0	0	0	0	0	0	0	0	0	0	0	0	0	0	0
M-3300021964-16	schulz et al.	170625	28.89	205	29.58	unidentified	0	0	0	0	0	0	0	0	0	0	0	0	0	0	0	0	0	0	0	0
M-3300021964-31	schulz et al.	284163	28.39	337	29.15	unidentified	0	0	0	0	0	0	0	0	0	0	0	0	0	0	0	0	0	0	0	0
M-3300021964-36	schulz et al.	287634	32.52	313	33.05	unidentified	0	0	0	0	0	0	0	0	0	0	0	0	0	0	0	0	0	0	0	0
M-3300021964-56	schulz et al.	307491	26.1	375	26.71	unidentified	0	0	0	0	0	0	0	0	0	0	0	0	0	0	0	0	0	0	0	0
M-3300021964-8	schulz et al.	212277	26.96	245	27.34	unidentified	0	0	0	0	0	0	0	0	0	0	0	0	0	0	0	0	0	0	0	0
M-3300021964-9	schulz et al.	294351	26.52	354	26.92	unidentified	0	0	0	0	0	0	0	0	0	0	0	0	0	0	0	0	0	0	0	0
M-3300022309-7	schulz et al.	274833	18.55	347	19.66	unidentified	0	0	0	0	0	0	0	0	0	0	0	0	0	0	0	0	0	0	0	0
M-3300022752-15	schulz et al.	421092	26.25	442	27.01	unidentified	0	0	0	0	0	0	0	0	0	0	0	0	0	0	0	0	0	0	0	0
M-3300022752-2	schulz et al.	339729	25.86	466	26.82	unidentified	0	0	0	0	0	0	0	0	0	0	0	0	0	0	0	0	0	0	0	0
M-3300022752-26	schulz et al.	294489	59.14	365	60.29	unidentified	0	0	0	0	0	0	0	0	0	0	0	0	0	0	0	0	0	0	0	0
M-3300022752-32	schulz et al.	226713	33.04	275	33.98	unidentified	0	0	0	0	0	0	0	0	0	0	0	0	0	0	0	0	0	0	0	0
M-3300022752-33	schulz et al.	774624	21.16	782	21.6	non-RS-Imiter	0	0	0	0	0	0	0	0	0	0	1	1	0	0	0	0	0	0	0	1
M-3300022752-39	schulz et al.	362658	30.85	391	31.97	unidentified	0	0	0	0	0	0	0	0	0	0	0	0	0	0	0	0	0	0	0	0
M-3300022752-40	schulz et al.	188601	20	236	20.81	unidentified	0	0	0	0	0	0	0	0	0	0	0	0	0	0	0	0	0	0	0	0
M-3300022752-50	schulz et al.	544818	49.97	710	51.7	Pimascovirales	0	0	0	0	0	0	0	0	0	0	0	0	0	0	0	0	0	0	0	0
M-3300022752-66	schulz et al.	262320	30.5	296	31.55	unidentified	0	0	0	0	0	0	0	0	0	0	0	0	0	0	0	0	0	0	0	0
M-3300022752-80	schulz et al.	404445	28.23	455	28.99	unidentified	0	0	0	0	0	0	0	0	0	0	0	0	0	0	0	0	0	0	0	0
M-3300022752-81	schulz et al.	174264	30.61	203	31.43	unidentified	0	0	0	0	0	0	0	0	0	0	0	0	0	0	0	0	0	0	0	0
M-3300022752-82	schulz et al.	373011	38.43	419	39.13	unidentified	0	0	0	0	0	0	0	0	0	0	0	0	0	0	0	0	0	0	0	0
M-3300022752-92	schulz et al.	338682	35.29	371	35.77	non-RS-Imiter	0	0	0	0	0	0	0	0	0	0	0	0	0	0	0	0	0	0	0	0
M-3300022752-94	schulz et al.	315330	47.57	353	48.86	unidentified	0	0	0	0	0	0	0	0	0	0	0	0	0	0	0	0	0	0	0	0
M-3300022905-10	schulz et al.	200094	43.8	339	44.6	unidentified	0	0	0	0	0	0	0	0	0	0	0	0	0	0	0	0	0	0	0	0
M-3300022905-7	schulz et al.	181806	41.12	297	41.66	unidentified	0	0	0	0	0	0	0	0	0	0	0	0	0	0	0	0	0	0	0	0
M-3300022916-4	schulz et al.	679515	30.04	708	30.86	unidentified	0	0	0	0	0	0	0	0	0	0	0	0	0	0	0	0	0	0	0	0
M-3300022916-57	schulz et al.	310239	46.14	289	46.52	Asfuvirales	0	0	0	0	0	0	0	0	0	0	0	0	0	0	0	0	0	0	0	0
M-3300022920-3	schulz et al.	243675	30.08	279	30.8	unidentified	0	0	0	0	0	0	0	0	0	0	0	0	0	0	0	0	0	0	0	0
M-3300022920-41	schulz et al.	266481	27.73	324	28.69	unidentified	0	0	0	0	0	0	0	0	0	0	0	0	0	0	0	0	0	0	0	0
M-3300022925-12	schulz et al.	300879	34.74	441	35.31	unidentified	0	0	0	0	0	0	0	0	0	0	0	0	0	0	0	0	0	0	0	0
M-3300022931-18	schulz et al.	230637	31.15	285	32.15	unidentified	0	0	0	0	0	0	0	0	0	0	0	0	0	0	0	0	0	0	0	0
M-3300022933-32	schulz et al.	443625	21.94	482	23.95	unidentified	0	0	0	0	0	0	0	0	0	0	0	0	0	0	0	0	0	0	0	0
M-3300022934-23	schulz et al.	237675	52.45	367	53.13	unidentified	0	0	0	0	0	0	0	0	0	0	0	0	0	0	0	0	0	0	0	0
M-3300023087-13	schulz et al.	231774	34.52	337	35.21	unidentified	0	0	0	0	0	0	0	0	0	0	0	0	0	0	0	0	0	0	0	0
M-3300023087-9	schulz et al.	172884	39.97	300	40.73	unidentified	0	0	0	0	0	0	0	0	0	0	0	0	0	0	0	0	0	0	0	0
M-3300023108-6	schulz et al.	188283	30.03	207	31.29	unidentified	0	0	0	0	0	0	0	0	0	0	0	0	0	0	0	0	0	0	0	0
M-3300023109-32	schulz et al.	197961	24	225	24.42	unidentified	0	0	0	0	0	0	0	0	0	0	0	0	0	0	0	0	0	0	0	0
M-3300023109-37	schulz et al.	326121	29.63	386	30.46	unidentified	0	0	0	0	0	0	0	0	0	0	0	0	0	0	0	0	0	0	0	0
M-3300023109-43	schulz et al.	320841	30.05	378	30.74	unidentified	0	0	0	0	0	0	0	0	0	0	0	0	0	0	0	0	0	0	0	0
M-3300023109-49	schulz et al.	340920	27.23	346	27.85	unidentified	0	0	0	0	0	0	0	0	0	0	0	0	0	0	0	0	0	0	0	0
M-3300023109-53	schulz et al.	420873	26.73	514	27.46	non-RS-Imiter	0	0	0	0	0	0	0	0	0	0	0	0	0	0	0	0	0	0	0	0
M-3300023110-24	schulz et al.	290871	24.83	374	25.19	unidentified	0	0	0	0	0	0	0	0	0	0	0	0	0	0	0	0	0	0	0	0
M-3300023110-7	schulz et al.	274737	28.75	289	29.17	non-RS-Imiter	0	0	0	0	0	0	0	0	0	0	0	0	0	0	0	0	0	0	0	0
M-3300023112-4	schulz et al.	563337	24.94	703	25.83	non-RS-Imiter	0	0	0	0	0	0	0	0	0	0	0	1	0	0	0	0	0	0	0	0
M-3300023172-18	schulz et al.	258324	18.77	301	20	unidentified	0	0	0	0	0	0	0	0	0	0	0	0	0	0	0	0	0	0	0	0
M-3300023173-22	schulz et al.	269898	40.03	306	40.86	unidentified	0	0	0	0	0	0	0	0	0	0	0	0	0	0	0	0	0	0	0	0
M-3300023174-1	schulz et al.	396876	31.94	460	32.85	unidentified	0	0	0	0	0	0	0	0	0	0	0	0	0	0	0	0	0	0	0	0
M-3300023174-100	schulz et al.	308109	43.72	348	44.58	unidentified	0	0	0	0	0	0	0	0	0	0	0	0	0	0	0	0	0	0	0	0
M-3300023174-102	schulz et al.	366594	27.99	407	29.2	unidentified	0	0	0	0	0	0	0	0	0	0	0	0	0	0	0	0	0	0	0	0
M-3300023174-104	schulz et al.	384720	35.63	426	37.4	unidentified	0	0	0	0	0	0	0	0	0	0	0	0	0	0	0	0	0	0	0	0
M-3300023174-107	schulz et al.	400728	27.96	520	28.33	non-RS-Imiter	0	0	0	0	0	0	0	0	0	0	0	0	0	0	0	0	0	0	0	0
M-3300023174-109	schulz et al.	474636	29.69	488	30.47	unidentified	0	0	0	0	0	0	0	0	0	0	0	0	0	0	0	0	0	0	0	0
M-3300023174-111	schulz et al.	429774	32.68	469	33.44	unidentified	0	0	0	0	0	0	0	0	0	0	0	0	0	0	0	0	0	0	0	0
M-3300023174-116	schulz et al.	461457	27.85	488	29.28	unidentified	0	0	0	0	0	0	0	0	0	0	0	0	0	0	0	0	0	0	0	0
M-3300023174-12	schulz et al.	341094	32.35	377	33.7	non-RS-Imiter	0	0	0	0	0	0	1	0	0	0	0	0	0	0	0	0	0	0	0	0
M-3300023174-124	schulz et al.	293442	35.56	292	36.36	unidentified	0	0	0	0	0	0	0	0	0	0	0	0	0	0	0	0	0	0	0	0
M-3300023174-125	schulz et al.	295974	25.4	328	26.2	unidentified	0	0	0	0	0	0	0	0	0	0	0	0	0	0	0	0	0	0	0	0
M-3300023174-126	schulz et al.	335181	28.53	381	29.42	unidentified	0	0	0	0	0	0	0	0	0	0	0	0	0	0	0	0	0	0	0	0
M-3300023174-128	schulz et al.	1257387	24.27	1371	25.13	non-RS-Imiter	0	0	0	0	0	0	0	1	1	0	0	1	0	0	0	0	0	0	0	0
M-3300023174-129	schulz et al.	422925	31.5	473	31.75	non-RS-Imiter	0	0	0	0	0	0	0	0	0	0	0	0	0	0	0	0	0	0	0	0
M-3300023174-130	schulz et al.	510099	27.65	581	28.75	unidentified	0	0	0	0	0	0	0	0	0	0	0	0	0	0	0	0	0	0	0	0
M-3300023174-131	schulz et al.	433932	23.98	430	24.47	unidentified	0	0	0	0	0	0	0	0	0	0	0	0	0	0	0	0	0	0	0	0
M-3300023174-132	schulz et al.	236133	50.6	228	51.15	unidentified	0	0	0	0	0	0	0	0	0	0	0	0	0	0	0	0	0	0	0	0
M-3300023174-134	schulz et al.	365772	27.7	385	28.53	unidentified	0	0	0	0	0	0	0	0	0	0	0	0	0	0	0	0	0	0	0	0
M-3300023174-136	schulz et al.	534204	26.48	538	26.88	non-RS-Imiter	0	0	0	0	0	0	0	0	1	0	0	1	0	0	0	0	0	0	0	0
M-3300023174-137	schulz et al.	329208	42.26	340	42.52	unidentified	0	0	0	0	0	0	0	0	0	0	0	0	0	0	0	0	0	0	0	0
M-3300023174-138	schulz et al.	357510	25.38	403	26.16	unidentified	0	0	0	0	0	0	0	0	0	0	0	0	0	0	0	0	0	0	0	0
M-3300023174-140	schulz et al.	499557	23.62	488	24.03	non-RS-Imiter	0	0	0	0	0	0	0	1	0	0	0	0	0	0	0	0	0	0	0	0
M-3300023174-141	schulz et al.	354282	43.91	410	44.41	unidentified	0	0	0	0	0	0	0	0	0	0	0	0	0	0	0	0	0	0	0	0
M-3300023174-144	schulz et al.	485115	30.39	553	31.53	unidentified	0	0	0	0	0	0	0	0	0	0	0	0	0	0	0	0	0	0	0	0
M-3300023174-147	schulz et al.	347898	22.88	408	23.79	unidentified	0	0	0	0	0	0	0	0	0	0	0	0	0	0	0	0	0	0	0	0
M-3300023174-150	schulz et al.	204969	28.58	219	29.55	unidentified	0	0	0	0	0	0	0	0	0	0	0	0	0	0	0	0	0	0	0	0
M-3300023174-154	schulz et al.	222438	45.32	227	45.48	unidentified	0	0	0	0	0	0	0	0	0	0	0	0	0	0	0	0	0	0	0	0
M-3300023174-155	schulz et al.	1176972	22.61	1269	23.43	RS-Imiter	0	0	0	0	0	0	0	0	1	0	0	0	0	0	0	0	0	0	0	1
M-3300023174-157	schulz et al.	392670	26.95	454	27.91	unidentified	0	0	0	0	0	0	0	0	0	0	0	0	0	0	0	0	0	0	0	0
M-3300023174-16	schulz et al.	344232	46.6	373	47.16	unidentified	0	0	0	0	0	0	0	0	0	0	0	0	0	0	0	0	0	0	0	0
M-3300023174-160	schulz et al.	688233	30.45	801	31.12	RS-Imiter	1	0	1	0	0	0	0	1	0	0	1	0	1	0	0	0	1	0	0	0
M-3300023174-161	schulz et al.	205677	28.95	206	29.58	unidentified	0	0	0	0	0	0	0	0	0	0	0	0	0	0	0	0	0	0	0	0
M-3300023174-163	schulz et al.	160347	19.69	185	20.61	unidentified	0	0	0	0	0	0	0	0	0	0	0	0	0	0	0	0	0	0	0	0
M-3300023174-164	schulz et al.	443238	28.79	542	29.83	non-RS-Imiter	0	0	0	0	0	0	0	0	0	0	0	0	0	0	0	0	0	0	0	0
M-3300023174-165	schulz et al.	298416	26.34	411	27.6	Asfuvirales	0	0	0	0	0	0	0	0	0	0	0	1	0	0	0	0	0	0	0	0
M-3300023174-166	schulz et al.	358410	41.1	420	42.65	unidentified	0	0	0	0	0	0	0	0	0	0	0	0	0	0	0	0	0	0	0	0
M-3300023174-167	schulz et al.	922506	19.46	1186	20.51	unidentified	0	0	0	0	0	0	0	0	0	0	0	0	0	0	0	0	0	0	0	0
M-3300023174-168	schulz et al.	220614	34.83	275	35.5	unidentified	0	0	0	0	0	0	0	0	0	0	0	0	0	0	0	0	0	0	0	0
M-3300023174-172	schulz et al.	263487	28.79	327	29.97	Pimascovirales	0	0	0	0	0	0	0	0	0	0	0	0	0	0	0	0	0	0	0	0
M-3300023174-174	schulz et al.	636501	25.46	601	26.45	unidentified	0	0	0	0	0	0	0	0	0	0	0	0	0	0	0	0	0	0	0	0
M-3300023174-176	schulz et al.	429258	45.23	451	46.02	unidentified	0	0	0	0	0	0	0	0	0	0	0	0	0	0	0	0	0	0	0	0
M-3300023174-182	schulz et al.	484851	27.88	532	28.66	unidentified	0	0	0	0	0	0	0	0	0	0	0	0	0	0	0	0	0	0	0	0
M-3300023174-187	schulz et al.	402549	24.22	474	25.33	unidentified	0	0	0	0	0	0	0	0	0	0	0	0	0	0	0	0	0	0	0	0
M-3300023174-188	schulz et al.	269736	28.65	312	29.54	unidentified	0	0	0	0	0	0	0	0	0	0	0	0	0	0	0	0	0	0	0	0
M-3300023174-189	schulz et al.	383322	40.24	379	40.52	unidentified	0	0	0	0	0	0	0	0	0	0	0	0	0	0	0	0	0	0	0	0
M-3300023174-193	schulz et al.	372072	33.23	418	34.06	unidentified	0	0	0	0	0	0	0	0	0	0	0	0	0	0	0	0	0	0	0	0
M-3300023174-196	schulz et al.	243528	41.35	273	41.81	unidentified	0	0	0	0	0	0	0	0	0	0	0	0	0	0	0	0	0	0	0	0
M-3300023174-198	schulz et al.	229329	24.43	281	25.45	unidentified	0	0	0	0	0	0	0	0	0	0	0	0	0	0	0	0	0	0	0	0
M-3300023174-199	schulz et al.	237747	33.21	240	34.76	unidentified	0	0	0	0	0	0	0	0	0	0	0	0	0	0	0	0	0	0	0	0
M-3300023174-2	schulz et al.	396297	28.72	435	29.39	unidentified	0	0	0	0	0	0	0	0	0	0	0	0	0	0	0	0	0	0	0	0
M-3300023174-203	schulz et al.	265617	37.63	326	38.85	non-RS-Imiter	0	0	0	0	0	0	0	0	0	0	0	0	0	0	0	0	0	0	0	0
M-3300023174-204	schulz et al.	722097	28.2	748	29.17	non-RS-Imiter	0	0	0	0	0	0	0	1	0	0	0	0	0	0	0	0	0	0	0	0
M-3300023174-205	schulz et al.	419922	25.47	451	25.95	unidentified	0	0	0	0	0	0	0	0	0	0	0	0	0	0	0	0	0	0	0	0
M-3300023174-206	schulz et al.	579141	33.47	624	34.62	non-RS-Imiter	0	0	0	0	0	0	0	1	0	0	0	0	0	0	0	0	0	0	0	0
M-3300023174-207	schulz et al.	178185	30.02	212	30.55	unidentified	0	0	0	0	0	0	0	0	0	0	0	0	0	0	0	0	0	0	0	0
M-3300023174-208	schulz et al.	472773	28.92	562	29.37	unidentified	0	0	0	0	0	0	0	0	0	0	0	0	0	0	0	0	0	0	0	0
M-3300023174-209	schulz et al.	395268	28.23	466	29.06	non-RS-Imiter	0	0	0	0	0	0	0	0	0	0	0	0	0	0	0	0	0	0	0	0
M-3300023174-210	schulz et al.	171798	31.42	178	31.53	unidentified	0	0	0	0	0	0	0	0	0	0	0	0	0	0	0	0	0	0	0	0
M-3300023174-24	schulz et al.	495954	27.73	517	28.53	non-RS-Imiter	0	0	0	0	0	0	0	0	0	0	0	0	0	0	0	0	0	0	0	0
M-3300023174-3	schulz et al.	371307	38.92	418	39.54	unidentified	0	0	0	0	0	0	0	0	0	0	0	0	0	0	0	0	0	0	0	0
M-3300023174-30	schulz et al.	254073	23.46	289	23.86	unidentified	0	0	0	0	0	0	0	0	0	0	0	0	0	0	0	0	0	0	0	0
M-3300023174-31	schulz et al.	402057	24.32	417	24.9	unidentified	0	0	0	0	0	0	0	0	0	0	0	0	0	0	0	0	0	0	0	0
M-3300023174-32	schulz et al.	375642	40.26	346	41.05	unidentified	0	0	0	0	0	0	0	0	0	0	0	0	0	0	0	0	0	0	0	0
M-3300023174-43	schulz et al.	543651	20.22	615	20.96	non-RS-Imiter	0	0	0	0	0	0	0	0	0	0	0	0	0	0	0	0	0	0	0	0
M-3300023174-46	schulz et al.	281937	42.01	273	42.11	non-RS-Imiter	0	0	0	0	0	0	0	0	0	0	0	0	0	0	0	0	0	0	0	0
M-3300023174-47	schulz et al.	128805	43.96	163	44.61	unidentified	0	0	0	0	0	0	0	0	0	0	0	0	0	0	0	0	0	0	0	0
M-3300023174-49	schulz et al.	452286	32.3	486	33.06	unidentified	0	0	0	0	0	0	0	0	0	0	0	0	0	0	0	0	0	0	0	0
M-3300023174-5	schulz et al.	397854	30.37	452	31.29	unidentified	0	0	0	0	0	0	0	0	0	0	0	0	0	0	0	0	0	0	0	0
M-3300023174-52	schulz et al.	1128324	22.41	1243	23.52	unidentified	0	0	0	0	0	0	0	0	0	0	0	0	0	0	0	0	0	0	0	0
M-3300023174-55	schulz et al.	830442	18.4	845	19.2	non-RS-Imiter	0	0	0	0	0	0	0	0	0	0	0	1	0	0	0	0	0	0	0	0
M-3300023174-56	schulz et al.	443043	31.47	470	32.44	unidentified	0	0	0	0	0	0	0	0	0	0	0	0	0	0	0	0	0	0	0	0
M-3300023174-57	schulz et al.	360315	52.58	387	53.18	non-RS-Imiter	0	0	0	0	0	0	0	0	0	0	0	1	0	0	0	0	0	0	0	0
M-3300023174-59	schulz et al.	462579	26.76	487	27.46	unidentified	0	0	0	0	0	0	0	0	0	0	0	0	0	0	0	0	0	0	0	0
M-3300023174-6	schulz et al.	433812	43.94	475	44.62	non-RS-Imiter	0	0	0	0	0	0	0	0	0	0	0	0	0	0	0	0	0	0	0	0
M-3300023174-60	schulz et al.	460761	36.2	525	37.15	unidentified	0	0	0	0	0	0	0	0	0	0	0	0	0	0	0	0	0	0	0	0
M-3300023174-61	schulz et al.	666588	26.26	726	27.56	non-RS-Imiter	0	0	0	0	0	0	0	1	0	0	0	0	0	0	0	0	0	0	0	0
M-3300023174-67	schulz et al.	299205	42.91	353	44.35	unidentified	0	0	0	0	0	0	0	0	0	0	0	0	0	0	0	0	0	0	0	0
M-3300023174-68	schulz et al.	206637	27.13	210	27.9	unidentified	0	0	0	0	0	0	0	0	0	0	0	0	0	0	0	0	0	0	0	0
M-3300023174-73	schulz et al.	303174	29.88	356	31.32	non-RS-Imiter	0	0	0	0	0	0	0	0	0	0	0	0	0	0	0	0	0	0	0	0
M-3300023174-75	schulz et al.	417336	26.99	457	28.25	non-RS-Imiter	0	0	0	0	0	0	0	0	0	0	0	0	0	0	0	0	0	0	0	0
M-3300023174-77	schulz et al.	385704	24.4	396	24.81	unidentified	0	0	0	0	0	0	0	0	0	0	0	0	0	0	0	0	0	0	0	0
M-3300023174-79	schulz et al.	307998	40.34	332	40.97	unidentified	0	0	0	0	0	0	0	0	0	0	0	0	0	0	0	0	0	0	0	0
M-3300023174-80	schulz et al.	307956	23.72	347	23.98	unidentified	0	0	0	0	0	0	0	0	0	0	0	0	0	0	0	0	0	0	0	0
M-3300023174-88	schulz et al.	673305	27.84	758	28.66	unidentified	0	0	0	0	0	0	0	0	0	0	0	0	0	0	0	0	0	0	0	0
M-3300023174-92	schulz et al.	276639	41.62	300	42.53	unidentified	0	0	0	0	0	0	0	0	0	0	0	0	0	0	0	0	0	0	0	0
M-3300023174-97	schulz et al.	312402	24.58	379	25.54	unidentified	0	0	0	0	0	0	0	0	0	0	0	0	0	0	0	0	0	0	0	0
M-3300023174-98	schulz et al.	443961	28.63	453	29.43	unidentified	0	0	0	0	0	0	0	0	0	0	0	0	0	0	0	0	0	0	0	0
M-3300023175-3	schulz et al.	192255	33.12	231	33.93	unidentified	0	0	0	0	0	0	0	0	0	0	0	0	0	0	0	0	0	0	0	0
M-3300023176-9	schulz et al.	315315	22.14	343	22.89	unidentified	0	0	0	0	0	0	0	0	0	0	0	0	0	0	0	0	0	0	0	0
M-3300023178-17	schulz et al.	258741	51.09	303	52.16	unidentified	0	0	0	0	0	0	0	0	0	0	0	0	0	0	0	0	0	0	0	0
M-3300023178-18	schulz et al.	344904	33.64	418	34.31	unidentified	0	0	0	0	0	0	0	0	0	0	0	0	0	0	0	0	0	0	0	0
M-3300023179-10	schulz et al.	303312	39.59	342	40.24	non-RS-Imiter	0	0	0	0	0	0	0	0	0	0	0	0	0	0	0	0	0	0	0	0
M-3300023179-103	schulz et al.	625296	25.77	668	26.55	RS-Imiter	0	0	0	0	0	0	0	1	0	0	0	0	0	0	0	0	0	0	0	0
M-3300023179-107	schulz et al.	161460	34.12	156	34.72	unidentified	0	0	0	0	0	0	0	0	0	0	0	0	0	0	0	0	0	0	0	0
M-3300023179-108	schulz et al.	529260	22.82	685	23.54	Pimascovirales	0	0	0	0	0	0	0	0	0	0	0	0	0	0	0	0	0	0	0	0
M-3300023179-109	schulz et al.	835416	16.64	923	17.22	unidentified	0	0	0	0	0	0	0	0	0	0	0	0	0	0	0	0	0	0	0	0
M-3300023179-11	schulz et al.	363837	26.3	388	27.06	unidentified	0	0	0	0	0	0	0	0	0	0	0	0	0	0	0	0	0	0	0	0
M-3300023179-111	schulz et al.	281127	24.08	344	24.77	unidentified	0	0	0	0	0	0	0	0	0	0	0	0	0	0	0	0	0	0	0	0
M-3300023179-112	schulz et al.	302445	21.54	346	22.59	unidentified	0	0	0	0	0	0	0	0	0	0	0	0	0	0	0	0	0	0	0	0
M-3300023179-113	schulz et al.	529296	28.54	709	29.24	unidentified	0	0	0	0	0	0	0	0	0	0	0	0	0	0	0	0	0	0	0	0
M-3300023179-114	schulz et al.	486123	31	560	32.04	unidentified	0	0	0	0	0	0	0	0	0	0	0	0	0	0	0	0	0	0	0	0
M-3300023179-115	schulz et al.	439737	23.95	468	24.44	non-RS-Imiter	0	0	0	0	0	0	0	0	0	0	0	1	0	0	0	0	0	0	0	0
M-3300023179-116	schulz et al.	461148	28.04	503	28.93	unidentified	0	0	0	0	0	0	0	0	0	0	0	0	0	0	0	0	0	0	0	0
M-3300023179-117	schulz et al.	358944	35.58	379	36.68	unidentified	0	0	0	0	0	0	0	0	0	0	0	0	0	0	0	0	0	0	0	0
M-3300023179-119	schulz et al.	157671	30.68	203	31.19	unidentified	0	0	0	0	0	0	0	0	0	0	0	0	0	0	0	0	0	0	0	0
M-3300023179-121	schulz et al.	281898	32.93	309	34.7	unidentified	0	0	0	0	0	0	0	0	0	0	0	0	0	0	0	0	0	0	0	0
M-3300023179-123	schulz et al.	655809	26.18	733	27.04	non-RS-Imiter	0	0	0	0	0	0	0	1	0	0	0	0	0	0	0	0	0	0	0	0
M-3300023179-126	schulz et al.	414156	25.03	503	25.93	unidentified	0	0	0	0	0	0	0	0	0	0	0	0	0	0	0	0	0	0	0	0
M-3300023179-131	schulz et al.	237093	35.3	310	36.1	unidentified	0	0	0	0	0	0	0	0	0	0	0	0	0	0	0	0	0	0	0	0
M-3300023179-132	schulz et al.	337665	33.74	408	34.93	unidentified	0	0	0	0	0	0	0	0	0	0	0	0	0	0	0	0	0	0	0	0
M-3300023179-137	schulz et al.	410676	21.68	542	22.44	non-RS-Imiter	0	0	0	0	0	0	0	1	0	0	0	0	0	0	0	0	0	0	0	0
M-3300023179-138	schulz et al.	224949	52.06	266	53.16	unidentified	0	0	0	0	0	0	0	0	0	0	0	0	0	0	0	0	0	0	0	0
M-3300023179-139	schulz et al.	533940	20.18	574	21	RS-Imiter	0	0	0	0	0	0	0	1	0	0	0	0	0	0	0	0	0	0	0	0
M-3300023179-145	schulz et al.	727992	25.1	772	25.78	non-RS-Imiter	0	0	0	0	0	0	0	0	1	0	0	1	0	0	0	0	0	0	0	0
M-3300023179-150	schulz et al.	917739	28.05	900	29.37	non-RS-Imiter	0	0	0	0	0	0	0	1	1	0	0	1	0	0	1	0	1	1	0	0
M-3300023179-152	schulz et al.	249939	28.11	265	29.06	unidentified	0	0	0	0	0	0	0	0	0	0	0	0	0	0	0	0	0	0	0	0
M-3300023179-153	schulz et al.	283557	28.01	319	28.81	unidentified	0	0	0	0	0	0	0	0	0	0	0	0	0	0	0	0	0	0	0	0
M-3300023179-158	schulz et al.	375150	25.42	434	26.24	unidentified	0	0	0	0	0	0	0	0	0	0	0	0	0	0	0	0	0	0	0	0
M-3300023179-159	schulz et al.	360927	25.52	443	26.47	unidentified	0	0	0	0	0	0	0	0	0	0	0	0	0	0	0	0	0	0	0	0
M-3300023179-162	schulz et al.	296994	29.39	360	30.16	unidentified	0	0	0	0	0	0	0	0	0	0	0	0	0	0	0	0	0	0	0	0
M-3300023179-163	schulz et al.	231186	25.5	284	26.24	unidentified	0	0	0	0	0	0	0	0	0	0	0	0	0	0	0	0	0	0	0	0
M-3300023179-166	schulz et al.	218910	31.74	262	32.54	unidentified	0	0	0	0	0	0	0	0	0	0	0	0	0	0	0	0	0	0	0	0
M-3300023179-18	schulz et al.	312861	26.9	362	27.98	unidentified	0	0	0	0	0	0	0	0	0	0	0	0	0	0	0	0	0	0	0	0
M-3300023179-2	schulz et al.	714798	20.04	704	20.54	non-RS-Imiter	0	0	0	0	0	0	0	1	0	0	0	1	0	0	0	0	0	0	0	0
M-3300023179-20	schulz et al.	374742	25.43	423	25.93	non-RS-Imiter	0	0	0	0	0	0	0	1	1	0	0	1	0	0	0	0	0	0	0	0
M-3300023179-21	schulz et al.	339129	17.73	348	19.11	unidentified	0	0	0	0	0	0	0	0	0	0	0	0	0	0	0	0	0	0	0	0
M-3300023179-26	schulz et al.	361140	20.54	404	21.15	unidentified	0	0	0	0	0	0	0	0	0	0	0	0	0	0	0	0	0	0	0	0
M-3300023179-27	schulz et al.	939849	27.86	976	28.56	RS-Imiter	0	0	0	0	0	0	0	0	0	0	0	0	0	0	0	0	0	0	1	1
M-3300023179-31	schulz et al.	361902	23.85	405	24.35	non-RS-Imiter	0	0	0	0	0	0	0	1	0	0	0	0	0	0	0	0	0	0	0	0
M-3300023179-32	schulz et al.	318495	30.49	382	31.52	unidentified	0	0	0	0	0	0	0	0	0	0	0	0	0	0	0	0	0	0	0	0
M-3300023179-33	schulz et al.	481713	27.65	516	28.56	non-RS-Imiter	0	0	0	0	0	0	0	0	0	0	0	0	0	0	0	0	0	0	0	0
M-3300023179-34	schulz et al.	296520	30.34	330	31	unidentified	0	0	0	0	0	0	0	0	0	0	0	0	0	0	0	0	0	0	0	0
M-3300023179-4	schulz et al.	626628	21.91	670	22.2	non-RS-Imiter	0	0	0	0	0	0	0	1	1	0	0	1	0	0	0	0	0	0	0	0
M-3300023179-42	schulz et al.	316788	31.2	459	31.71	unidentified	0	0	0	0	0	0	0	0	0	0	0	0	0	0	0	0	0	0	0	0
M-3300023179-45	schulz et al.	300768	24.4	341	25	unidentified	0	0	0	0	0	0	0	0	0	0	0	0	0	0	0	0	0	0	0	0
M-3300023179-49	schulz et al.	277026	41	277	41.42	unidentified	0	0	0	0	0	0	0	0	0	0	0	0	0	0	0	0	0	0	0	0
M-3300023179-51	schulz et al.	325587	24.5	401	25.11	unidentified	0	0	0	0	0	0	0	0	0	0	0	0	0	0	0	0	0	0	0	0
M-3300023179-52	schulz et al.	199761	36.25	255	37.17	unidentified	0	0	0	0	0	0	0	0	0	0	0	0	0	0	0	0	0	0	0	0
M-3300023179-54	schulz et al.	514860	24.34	526	24.95	non-RS-Imiter	0	0	0	0	0	0	0	1	0	0	0	1	0	0	0	0	0	0	0	0
M-3300023179-59	schulz et al.	389361	35.12	432	35.79	unidentified	0	0	0	0	0	0	0	0	0	0	0	0	0	0	0	0	0	0	0	0
M-3300023179-6	schulz et al.	154611	26.41	178	27	unidentified	0	0	0	0	0	0	0	0	0	0	0	0	0	0	0	0	0	0	0	0
M-3300023179-61	schulz et al.	470250	23.56	512	24.26	unidentified	0	0	0	0	0	0	0	0	0	0	0	0	0	0	0	0	0	0	0	0
M-3300023179-62	schulz et al.	334167	32.03	351	32.91	Pimascovirales	0	0	0	0	0	0	0	0	0	0	0	0	0	0	0	0	0	0	0	0
M-3300023179-63	schulz et al.	371325	25.07	414	26.36	unidentified	0	0	0	0	0	0	0	0	0	0	0	0	0	0	0	0	0	0	0	0
M-3300023179-64	schulz et al.	468696	26.51	583	27.56	unidentified	0	0	0	0	0	0	0	0	0	0	0	0	0	0	0	0	0	0	0	0
M-3300023179-67	schulz et al.	361752	24.75	453	25.83	unidentified	0	0	0	0	0	0	0	0	0	0	0	0	0	0	0	0	0	0	0	0
M-3300023179-68	schulz et al.	323469	42.11	322	42.87	non-RS-Imiter	0	0	0	0	0	0	0	0	0	0	0	0	0	0	0	0	0	0	0	0
M-3300023179-71	schulz et al.	433212	22.59	596	23.22	unidentified	0	0	0	0	0	0	0	0	0	0	0	0	0	0	0	0	0	0	0	0
M-3300023179-73	schulz et al.	239544	37.15	253	38.08	unidentified	0	0	0	0	0	0	0	0	0	0	0	0	0	0	0	0	0	0	0	0
M-3300023179-74	schulz et al.	351294	40.62	418	40.78	unidentified	0	0	0	0	0	0	0	0	0	0	0	0	0	0	0	0	0	0	0	0
M-3300023179-80	schulz et al.	191745	23.81	216	24.61	unidentified	0	0	0	0	0	0	0	0	0	0	0	0	0	0	0	0	0	0	0	0
M-3300023179-82	schulz et al.	623313	17.99	678	20.02	unidentified	0	0	0	0	0	0	0	0	0	0	0	0	0	0	0	0	0	0	0	0
M-3300023179-83	schulz et al.	215127	27.07	253	27.6	unidentified	0	0	0	0	0	0	0	0	0	0	0	0	0	0	0	0	0	0	0	0
M-3300023179-84	schulz et al.	209604	38.58	270	39.3	unidentified	0	0	0	0	0	0	0	0	0	0	0	0	0	0	0	0	0	0	0	0
M-3300023179-86	schulz et al.	497313	30.14	552	31.3	unidentified	0	0	0	0	0	0	0	0	0	0	0	0	0	0	0	0	0	0	0	0
M-3300023179-90	schulz et al.	430926	30.14	492	30.81	unidentified	0	0	0	0	0	0	0	0	0	0	0	0	0	0	0	0	0	0	0	0
M-3300023179-91	schulz et al.	384891	32.79	431	33.72	unidentified	0	0	0	0	0	0	0	0	0	0	0	0	0	0	0	0	0	0	0	0
M-3300023179-92	schulz et al.	304230	25.99	356	26.92	unidentified	0	0	0	0	0	0	0	0	0	0	0	0	0	0	0	0	0	0	0	0
M-3300023179-97	schulz et al.	260148	34.19	264	34.65	unidentified	0	0	0	0	0	0	0	0	0	0	0	0	0	0	0	0	0	0	0	0
M-3300023179-99	schulz et al.	187482	37.73	273	37.99	unidentified	0	0	0	0	0	0	0	0	0	0	0	0	0	0	0	0	0	0	0	0
M-3300023184-101	schulz et al.	332895	33.98	386	35.1	unidentified	0	0	0	0	0	0	0	0	0	0	0	0	0	0	0	0	0	0	0	0
M-3300023184-104	schulz et al.	449355	24.01	463	24.57	unidentified	0	0	0	0	0	0	0	0	0	0	0	0	0	0	0	0	0	0	0	0
M-3300023184-105	schulz et al.	376572	34.5	402	35.6	non-RS-Imiter	0	0	0	0	0	0	0	0	0	0	0	0	0	0	0	0	0	0	0	0
M-3300023184-110	schulz et al.	421101	26.37	396	27.2	Asfuvirales	0	0	0	0	0	0	0	0	0	0	0	0	0	0	0	0	0	0	0	0
M-3300023184-115	schulz et al.	387096	39.46	431	40.29	unidentified	0	0	0	0	0	0	0	0	0	0	0	0	0	0	0	0	0	0	0	0
M-3300023184-117	schulz et al.	654072	29.54	756	30.06	Pimascovirales	0	0	0	0	0	0	0	0	0	0	0	1	0	0	0	0	0	0	0	0
M-3300023184-118	schulz et al.	375747	31.45	412	32.52	non-RS-Imiter	0	0	0	0	0	0	0	0	0	0	0	0	0	0	0	0	0	0	0	0
M-3300023184-12	schulz et al.	398967	31.66	427	32.93	unidentified	0	0	0	0	0	0	0	0	0	0	0	0	0	0	0	0	0	0	0	0
M-3300023184-120	schulz et al.	366069	36.81	413	37.57	unidentified	0	0	0	0	0	0	0	0	0	0	0	0	0	0	0	0	0	0	0	0
M-3300023184-121	schulz et al.	281826	44.98	306	45.44	unidentified	0	0	0	0	0	0	0	0	0	0	0	0	0	0	0	0	0	0	0	0
M-3300023184-13	schulz et al.	682428	28.67	634	29.81	unidentified	0	0	0	0	0	0	0	0	0	0	0	0	0	0	0	0	0	0	0	0
M-3300023184-133	schulz et al.	451419	28.93	545	29.74	unidentified	0	0	0	0	0	0	0	0	0	0	0	0	0	0	0	0	0	0	0	0
M-3300023184-134	schulz et al.	158772	28.81	175	30.12	unidentified	0	0	0	0	0	0	0	0	0	0	0	0	0	0	0	0	0	0	0	0
M-3300023184-135	schulz et al.	236613	54.59	275	55.24	unidentified	0	0	0	0	0	0	0	0	0	0	0	0	0	0	0	0	0	0	0	0
M-3300023184-139	schulz et al.	282222	32.19	354	32.58	non-RS-Imiter	0	0	0	0	0	0	0	0	0	0	0	0	0	0	0	0	0	0	0	0
M-3300023184-14	schulz et al.	348492	32.44	359	32.72	unidentified	0	0	0	0	0	0	0	0	0	0	0	0	0	0	0	0	0	0	0	0
M-3300023184-141	schulz et al.	244275	42.55	298	42.98	non-RS-Imiter	0	0	0	0	0	0	0	0	0	0	0	0	0	0	0	0	0	0	0	0
M-3300023184-149	schulz et al.	168123	46.05	187	46.46	unidentified	0	0	0	0	0	0	0	0	0	0	0	0	0	0	0	0	0	0	0	0
M-3300023184-150	schulz et al.	433695	33.59	511	34.17	non-RS-Imiter	0	0	0	0	0	0	0	0	0	0	0	0	0	0	0	0	0	0	0	0
M-3300023184-155	schulz et al.	264969	36.01	288	36.77	unidentified	0	0	0	0	0	0	0	0	0	0	0	0	0	0	0	0	0	0	0	0
M-3300023184-159	schulz et al.	490401	29.57	525	30.91	non-RS-Imiter	0	0	0	0	0	0	0	0	0	0	0	0	0	0	0	0	0	0	0	0
M-3300023184-16	schulz et al.	346467	36.99	331	37.23	unidentified	0	0	0	0	0	0	0	0	0	0	0	0	0	0	0	0	0	0	0	0
M-3300023184-160	schulz et al.	271188	42.03	327	42.71	unidentified	0	0	0	0	0	0	0	0	0	0	0	0	0	0	0	0	0	0	0	0
M-3300023184-161	schulz et al.	290979	31.63	352	32.91	unidentified	0	0	0	0	0	0	0	0	0	0	0	0	0	0	0	0	0	0	0	0
M-3300023184-163	schulz et al.	226722	40.46	347	41.11	unidentified	0	0	0	0	0	0	0	0	0	0	0	0	0	0	0	0	0	0	0	0
M-3300023184-165	schulz et al.	516078	33.21	555	34.13	unidentified	0	0	0	0	0	0	0	0	0	0	0	0	0	0	0	0	0	0	0	0
M-3300023184-167	schulz et al.	354138	29.8	445	30.37	unidentified	0	0	0	0	0	0	0	0	0	0	0	0	0	0	0	0	0	0	0	0
M-3300023184-168	schulz et al.	445524	27.66	460	28.11	unidentified	0	0	0	0	0	0	0	0	0	0	0	0	0	0	0	0	0	0	0	0
M-3300023184-17	schulz et al.	269880	38.42	354	38.59	unidentified	0	0	0	0	0	0	0	0	0	0	0	0	0	0	0	0	0	0	0	0
M-3300023184-177	schulz et al.	481662	23.2	510	23.8	unidentified	0	0	0	0	0	0	0	0	0	0	0	0	0	0	0	0	0	0	0	0
M-3300023184-178	schulz et al.	404502	31.86	448	32.89	unidentified	0	0	0	0	0	0	0	0	0	0	0	0	0	0	0	0	0	0	0	0
M-3300023184-18	schulz et al.	472263	34.07	502	36.14	non-RS-Imiter	0	0	0	0	0	0	0	0	0	0	0	0	0	0	0	0	0	0	0	0
M-3300023184-180	schulz et al.	422085	31.79	460	32.97	non-RS-Imiter	0	0	0	0	0	0	0	0	0	0	0	0	0	0	0	0	0	0	0	0
M-3300023184-181	schulz et al.	309156	30.08	390	30.69	unidentified	0	0	0	0	0	0	0	0	0	0	0	0	0	0	0	0	0	0	0	0
M-3300023184-182	schulz et al.	323022	29.08	384	30.04	unidentified	0	0	0	0	0	0	0	0	0	0	0	0	0	0	0	0	0	0	0	0
M-3300023184-183	schulz et al.	477111	22.98	456	23.68	unidentified	0	0	0	0	0	0	0	0	0	0	0	0	0	0	0	0	0	0	0	0
M-3300023184-184	schulz et al.	223734	26.2	243	26.83	unidentified	0	0	0	0	0	0	0	0	0	0	0	0	0	0	0	0	0	0	0	0
M-3300023184-186	schulz et al.	453756	27.55	425	28.45	unidentified	0	0	0	0	0	0	0	0	0	0	0	0	0	0	0	0	0	0	0	0
M-3300023184-187	schulz et al.	424791	26.22	479	27.69	unidentified	0	0	0	0	0	0	0	0	0	0	0	0	0	0	0	0	0	0	0	0
M-3300023184-188	schulz et al.	352986	39.48	419	40.51	non-RS-Imiter	0	0	0	0	0	0	0	0	0	0	0	0	0	0	0	0	0	0	0	0
M-3300023184-190	schulz et al.	525624	36.67	599	37.62	unidentified	0	0	0	0	0	0	0	0	0	0	0	0	0	0	0	0	0	0	0	0
M-3300023184-191	schulz et al.	245052	45.69	290	47.66	unidentified	0	0	0	0	0	0	0	0	0	0	0	0	0	0	0	0	0	0	0	0
M-3300023184-194	schulz et al.	230055	32.92	275	33.5	unidentified	0	0	0	0	0	0	0	0	0	0	0	0	0	0	0	0	0	0	0	0
M-3300023184-202	schulz et al.	152808	31.95	175	33.03	unidentified	0	0	0	0	0	0	0	0	0	0	0	0	0	0	0	0	0	0	0	0
M-3300023184-24	schulz et al.	210303	24.56	217	25.6	unidentified	0	0	0	0	0	0	0	0	0	0	0	0	0	0	0	0	0	0	0	0
M-3300023184-27	schulz et al.	237813	29.12	311	30.5	non-RS-Imiter	0	0	0	0	0	0	0	0	0	0	0	0	0	0	0	0	0	0	0	0
M-3300023184-29	schulz et al.	311712	25.83	377	26.86	unidentified	0	0	0	0	0	0	0	0	0	0	0	0	0	0	0	0	0	0	0	0
M-3300023184-3	schulz et al.	413874	31.83	519	32.5	unidentified	0	0	0	0	0	0	0	0	0	0	0	0	0	0	0	0	0	0	0	0
M-3300023184-30	schulz et al.	411381	25.85	395	27.45	unidentified	0	0	0	0	0	0	0	0	0	0	0	0	0	0	0	0	0	0	0	0
M-3300023184-33	schulz et al.	342495	32.01	413	33.36	unidentified	0	0	0	0	0	0	0	0	0	0	0	0	0	0	0	0	0	0	0	0
M-3300023184-35	schulz et al.	372234	29.49	416	30.8	unidentified	0	0	0	0	0	0	0	0	0	0	0	0	0	0	0	0	0	0	0	0
M-3300023184-36	schulz et al.	322530	34.45	360	35.65	unidentified	0	0	0	0	0	0	0	0	0	0	0	0	0	0	0	0	0	0	0	0
M-3300023184-38	schulz et al.	319575	32.74	360	33.87	unidentified	0	0	0	0	0	0	0	0	0	0	0	0	0	0	0	0	0	0	0	0
M-3300023184-39	schulz et al.	547287	24.25	534	25.58	unidentified	0	0	0	0	0	0	0	0	0	0	0	0	0	0	0	0	0	0	0	0
M-3300023184-40	schulz et al.	334722	40.68	395	41.56	unidentified	0	0	0	0	0	0	0	0	0	0	0	0	0	0	0	0	0	0	0	0
M-3300023184-43	schulz et al.	425022	27.43	455	28.04	non-RS-Imiter	0	0	0	0	0	0	0	0	1	0	0	0	0	0	0	0	0	0	0	0
M-3300023184-50	schulz et al.	180501	43.12	228	43.39	non-RS-Imiter	0	0	0	0	0	0	0	0	0	0	0	0	0	0	0	0	0	0	0	0
M-3300023184-51	schulz et al.	544635	31.79	591	33.18	unidentified	0	0	0	0	0	0	0	0	0	0	0	0	0	0	0	0	0	0	0	0
M-3300023184-53	schulz et al.	188610	30.66	246	31.2	unidentified	0	0	0	0	0	0	0	0	0	0	0	0	0	0	0	0	0	0	0	0
M-3300023184-58	schulz et al.	457191	35.12	499	37.34	unidentified	0	0	0	0	0	0	0	0	0	0	0	0	0	0	0	0	0	0	0	0
M-3300023184-60	schulz et al.	393834	31.06	418	32.01	unidentified	0	0	0	0	0	0	0	0	0	0	0	0	0	0	0	0	0	0	0	0
M-3300023184-62	schulz et al.	396015	39.56	427	40.2	unidentified	0	0	0	0	0	0	0	0	0	0	0	0	0	0	0	0	0	0	0	0
M-3300023184-63	schulz et al.	534354	24.34	535	24.94	unidentified	0	0	0	0	0	0	0	0	0	0	0	0	0	0	0	0	0	0	0	0
M-3300023184-64	schulz et al.	974634	20.93	1149	21.42	unidentified	0	0	0	0	0	0	0	0	0	0	0	0	0	0	0	0	0	0	0	0
M-3300023184-65	schulz et al.	422742	30.18	462	30.6	non-RS-Imiter	0	0	0	0	0	0	0	0	0	0	0	0	0	0	0	0	0	0	0	0
M-3300023184-66	schulz et al.	305742	46.05	377	47.18	unidentified	0	0	0	0	0	0	0	0	0	0	0	0	0	0	0	0	0	0	0	0
M-3300023184-68	schulz et al.	452361	36.61	424	36.89	unidentified	0	0	0	0	0	0	0	0	0	0	0	0	0	0	0	0	0	0	0	0
M-3300023184-70	schulz et al.	386721	33.12	436	33.51	unidentified	0	0	0	0	0	0	0	0	0	0	0	0	0	0	0	0	0	0	0	0
M-3300023184-71	schulz et al.	215589	47.34	248	48.43	unidentified	0	0	0	0	0	0	0	0	0	0	0	0	0	0	0	0	0	0	0	0
M-3300023184-72	schulz et al.	383604	26.31	422	27.26	unidentified	0	0	0	0	0	0	0	0	0	0	0	0	0	0	0	0	0	0	0	0
M-3300023184-77	schulz et al.	366777	30.19	371	30.46	non-RS-Imiter	0	0	0	0	0	0	0	0	0	0	0	0	0	0	0	0	0	0	0	0
M-3300023184-8	schulz et al.	258258	23.03	289	24.49	unidentified	0	0	0	0	0	0	0	0	0	0	0	0	0	0	0	0	0	0	0	0
M-3300023184-81	schulz et al.	359493	38.16	422	39.26	unidentified	0	0	0	0	0	0	0	0	0	0	0	0	0	0	0	0	0	0	0	0
M-3300023184-86	schulz et al.	499845	27.54	554	28.87	unidentified	0	0	0	0	0	0	0	0	0	0	0	0	0	0	0	0	0	0	0	0
M-3300023184-87	schulz et al.	556089	32.53	692	33.24	Pimascovirales	0	0	0	0	0	0	0	0	0	0	0	1	0	0	0	0	0	0	0	0
M-3300023184-88	schulz et al.	350301	40.77	401	41.2	non-RS-Imiter	0	0	0	0	0	0	0	0	0	0	0	0	0	0	0	0	0	0	0	0
M-3300023184-89	schulz et al.	361602	34.23	399	35.66	unidentified	0	0	0	0	0	0	0	0	0	0	0	0	0	0	0	0	0	0	0	0
M-3300023184-96	schulz et al.	176862	41.65	178	44.18	unidentified	0	0	0	0	0	0	0	0	0	0	0	0	0	0	0	0	0	0	0	0
M-3300023210-14	schulz et al.	365808	34.29	452	35.01	non-RS-Imiter	0	0	0	0	0	0	0	0	0	0	0	0	0	0	0	0	0	0	0	0
M-3300023210-15	schulz et al.	1105470	23.72	1334	24.48	unidentified	0	0	0	0	0	0	0	0	0	0	0	0	0	0	0	0	0	0	0	0
M-3300023210-19	schulz et al.	292674	35.85	325	36.78	unidentified	0	0	0	0	0	0	0	0	0	0	0	0	0	0	0	0	0	0	0	0
M-3300023210-27	schulz et al.	304266	56.49	379	57.49	unidentified	0	0	0	0	0	0	0	0	0	0	0	0	0	0	0	0	0	0	0	0
M-3300023210-3	schulz et al.	281487	31.55	372	32.66	unidentified	0	0	0	0	0	0	0	0	0	0	0	0	0	0	0	0	0	0	0	0
M-3300023210-35	schulz et al.	391905	32.03	505	32.85	unidentified	0	0	0	0	0	0	0	0	0	0	0	0	0	0	0	0	0	0	0	0
M-3300023210-4	schulz et al.	307074	26.23	364	26.94	unidentified	0	0	0	0	0	0	0	0	0	0	0	0	0	0	0	0	0	0	0	0
M-3300024059-2	schulz et al.	269265	31.76	338	32.47	unidentified	0	0	0	0	0	0	0	0	0	0	0	0	0	0	0	0	0	0	0	0
M-3300024062-1	schulz et al.	319413	20.68	388	21.8	Asfuvirales	0	0	0	0	0	0	0	1	0	0	0	0	0	0	0	0	0	0	0	0
M-3300024180-11	schulz et al.	264159	25.68	310	26.6	unidentified	0	0	0	0	0	0	0	0	0	0	0	0	0	0	0	0	0	0	0	0
M-3300024185-4	schulz et al.	399144	28.43	461	29.32	non-RS-Imiter	0	0	0	0	0	0	0	0	0	0	0	0	0	0	0	0	0	0	0	0
M-3300024185-6	schulz et al.	357420	30.79	395	31.56	non-RS-Imiter	0	0	0	0	0	0	0	0	0	0	0	0	0	0	0	0	0	0	0	0
M-3300024230-8	schulz et al.	398607	28.45	449	29.22	unidentified	0	0	0	0	0	0	0	0	0	0	0	0	0	0	0	0	0	0	0	0
M-3300024252-27	schulz et al.	338847	31.55	390	32.82	non-RS-Imiter	0	0	0	0	0	0	0	0	0	0	0	0	0	0	0	0	0	0	0	0
M-3300024252-29	schulz et al.	383478	32.12	395	33.07	non-RS-Imiter	0	0	0	0	0	0	0	0	0	0	0	0	0	0	0	0	0	0	0	0
M-3300024252-35	schulz et al.	417210	29.94	497	31.03	non-RS-Imiter	0	0	0	0	0	0	0	0	0	0	0	0	0	0	0	0	0	0	0	0
M-3300024252-9	schulz et al.	242382	28.16	280	29.39	non-RS-Imiter	0	0	0	0	0	0	0	0	0	0	0	0	0	0	0	0	0	0	0	0
M-3300024255-31	schulz et al.	249792	21.71	287	22.69	unidentified	0	0	0	0	0	0	0	0	0	0	0	0	0	0	0	0	0	0	0	0
M-3300024258-14	schulz et al.	410727	26.94	480	28.26	unidentified	0	0	0	0	0	0	0	0	0	0	0	0	0	0	0	0	0	0	0	0
M-3300024258-28	schulz et al.	396552	31.56	414	32.3	unidentified	0	0	0	0	0	0	0	0	0	0	0	0	0	0	0	0	0	0	0	0
M-3300024261-25	schulz et al.	359022	31.96	395	32.87	unidentified	0	0	0	0	0	0	0	0	0	0	0	0	0	0	0	0	0	0	0	0
M-3300024261-26	schulz et al.	202830	35.15	214	36.04	unidentified	0	0	0	0	0	0	0	0	0	0	0	0	0	0	0	0	0	0	0	0
M-3300024261-33	schulz et al.	479127	25.9	514	26.32	unidentified	0	0	0	0	0	0	0	0	0	0	0	0	0	0	0	0	0	0	0	0
M-3300024261-42	schulz et al.	448257	27.12	544	27.99	unidentified	0	0	0	0	0	0	0	0	0	0	0	0	0	0	0	0	0	0	0	0
M-3300024261-56	schulz et al.	431583	30.41	508	31.17	non-RS-Imiter	0	0	0	0	0	0	0	0	0	0	0	0	0	0	0	0	0	0	0	0
M-3300024261-60	schulz et al.	312903	30.88	357	32.26	unidentified	0	0	0	0	0	0	0	0	0	0	0	0	0	0	0	0	0	0	0	0
M-3300024261-61	schulz et al.	387024	31.46	444	32.3	unidentified	0	0	0	0	0	0	0	0	0	0	0	0	0	0	0	0	0	0	0	0
M-3300024261-71	schulz et al.	339174	24.17	351	25.72	unidentified	0	0	0	0	0	0	0	0	0	0	0	0	0	0	0	0	0	0	0	0
M-3300024261-8	schulz et al.	339306	35.24	374	36.2	non-RS-Imiter	0	0	0	0	0	0	0	0	0	0	0	0	0	0	0	0	0	0	0	0
M-3300024277-1	schulz et al.	404481	27.24	467	28.47	unidentified	0	0	0	0	0	0	0	0	0	0	0	0	0	0	0	0	0	0	0	0
M-3300024278-1	schulz et al.	387354	26.63	459	27.6	non-RS-Imiter	0	0	0	0	0	0	0	0	0	0	0	0	0	0	0	0	0	0	0	0
M-3300024280-4	schulz et al.	421263	38.19	457	39.02	unidentified	0	0	0	0	0	0	0	0	0	0	0	0	0	0	0	0	0	0	0	0
M-3300024294-11	schulz et al.	394356	24.58	462	25.46	non-RS-Imiter	0	0	0	0	0	0	0	0	0	0	0	1	0	0	0	0	0	0	0	0
M-3300024294-14	schulz et al.	210618	29.42	234	30.26	non-RS-Imiter	0	0	0	0	0	0	0	0	0	0	0	0	0	0	0	0	0	0	0	0
M-3300024294-5	schulz et al.	199959	22.5	263	23.16	unidentified	0	0	0	0	0	0	0	0	0	0	0	0	0	0	0	0	0	0	0	0
M-3300024299-4	schulz et al.	343266	29.97	376	30.72	unidentified	0	0	0	0	0	0	0	0	0	0	0	0	0	0	0	0	0	0	0	0
M-3300024301-20	schulz et al.	441630	27.82	451	28.7	non-RS-Imiter	0	0	0	0	0	0	0	0	0	0	0	0	0	0	0	0	0	0	0	0
M-3300024302-11	schulz et al.	621144	25.66	613	26.34	non-RS-Imiter	0	0	0	0	0	0	0	1	0	0	0	1	0	0	0	0	0	0	0	1
M-3300024302-39	schulz et al.	392715	25.32	489	26.23	non-RS-Imiter	0	0	0	0	0	0	0	0	0	0	0	0	0	0	0	0	0	0	0	2
M-3300024311-12	schulz et al.	196965	33.84	203	35.01	non-RS-Imiter	0	0	0	0	0	0	0	0	0	0	0	0	0	0	0	0	0	0	0	0
M-3300024311-4	schulz et al.	438576	33.2	465	33.65	unidentified	0	0	0	0	0	0	0	0	0	0	0	0	0	0	0	0	0	0	0	0
M-3300024311-5	schulz et al.	438294	32.23	511	32.63	non-RS-Imiter	0	0	0	0	0	0	0	0	0	0	0	0	0	0	0	0	0	0	0	0
M-3300024312-6	schulz et al.	501366	28.28	593	29.41	unidentified	0	0	0	0	0	0	0	0	0	0	0	0	0	0	0	0	0	0	0	0
M-3300024314-16	schulz et al.	343944	28.29	403	29.05	unidentified	0	0	0	0	0	0	0	0	0	0	0	0	0	0	0	0	0	0	0	0
M-3300024314-17	schulz et al.	239559	30.71	276	31.38	unidentified	0	0	0	0	0	0	0	0	0	0	0	0	0	0	0	0	0	0	0	0
M-3300024319-1	schulz et al.	359517	28.27	388	29.15	unidentified	0	0	0	0	0	0	0	0	0	0	0	0	0	0	0	0	0	0	0	0
M-3300024319-16	schulz et al.	495003	21.25	543	23.17	unidentified	0	0	0	0	0	0	0	0	0	0	0	0	0	0	0	0	0	0	0	0
M-3300024327-2	schulz et al.	363651	27.34	445	28.16	unidentified	0	0	0	0	0	0	0	0	0	0	0	0	0	0	0	0	0	0	0	0
M-3300024329-1	schulz et al.	293658	29.5	326	30.23	unidentified	0	0	0	0	0	0	0	0	0	0	0	0	0	0	0	0	0	0	0	0
M-3300024329-18	schulz et al.	405354	19.83	500	20.34	non-RS-Imiter	0	0	0	0	0	0	0	0	0	0	0	1	0	0	0	0	0	0	0	0
M-3300024336-7	schulz et al.	210948	34.87	203	35.84	Asfuvirales	0	0	0	0	0	0	0	1	0	0	0	0	0	0	0	0	0	0	0	0
M-3300024502-1	schulz et al.	214425	24.95	255	25.64	Pimascovirales	0	0	0	0	0	0	0	0	0	0	0	0	0	0	0	0	0	0	0	0
M-3300024502-4	schulz et al.	408855	27.21	462	28.13	unidentified	0	0	0	0	0	0	0	0	0	0	0	0	0	0	0	0	0	0	0	0
M-3300024510-1	schulz et al.	160620	39.53	227	40.05	unidentified	0	0	0	0	0	0	0	0	0	0	0	0	0	0	0	0	0	0	0	0
M-3300024513-1	schulz et al.	316302	26.26	386	27.2	non-RS-Imiter	0	0	0	0	0	0	0	0	0	0	0	0	0	0	0	0	0	0	0	0
M-3300024519-1	schulz et al.	297429	24.41	377	25.09	unidentified	0	0	0	0	0	0	0	0	0	0	0	0	0	0	0	0	0	0	0	0
M-3300024529-3	schulz et al.	245430	35.44	364	36.29	unidentified	0	0	0	0	0	0	0	0	0	0	0	0	0	0	0	0	0	0	0	0
M-3300025138-11	schulz et al.	393468	23.73	428	24.4	unidentified	0	0	0	0	0	0	0	0	0	0	0	0	0	0	0	0	0	0	0	0
M-3300025138-2	schulz et al.	192006	23.62	239	24.02	unidentified	0	0	0	0	0	0	0	0	0	0	0	0	0	0	0	0	0	0	0	0
M-3300025138-6	schulz et al.	775818	22.42	939	23.15	non-RS-Imiter	0	0	0	0	0	0	0	0	0	0	0	1	0	0	0	0	0	0	0	0
M-3300025168-6	schulz et al.	248961	24.71	362	25.95	unidentified	0	0	0	0	0	0	0	0	0	0	0	0	0	0	0	0	0	0	0	0
M-3300025310-20	schulz et al.	332793	30.52	467	31.26	unidentified	0	0	0	0	0	0	0	0	0	0	0	0	0	0	0	0	0	0	0	0
M-3300025316-29	schulz et al.	423150	38.88	454	39.34	unidentified	0	0	0	0	0	0	0	0	0	0	0	0	0	0	0	0	0	0	0	0
M-3300025572-1	schulz et al.	239385	51.56	374	52.34	unidentified	0	0	0	0	0	0	0	0	0	0	0	0	0	0	0	0	0	0	0	0
M-3300025617-32	schulz et al.	288942	31.97	315	32.64	unidentified	0	0	0	0	0	0	0	0	0	0	0	0	0	0	0	0	0	0	0	0
M-3300025622-10	schulz et al.	398772	20.55	458	21.4	unidentified	0	0	0	0	0	0	0	0	0	0	0	0	0	0	0	0	0	0	0	0
M-3300025622-31	schulz et al.	316137	23.88	305	24.42	unidentified	0	0	0	0	0	0	0	0	0	0	0	0	0	0	0	0	0	0	0	0
M-3300025626-8	schulz et al.	256500	42.23	302	42.44	unidentified	0	0	0	0	0	0	0	0	0	0	0	0	0	0	0	0	0	0	0	0
M-3300025643-32	schulz et al.	236841	32.21	287	33.03	unidentified	0	0	0	0	0	0	0	0	0	0	0	0	0	0	0	0	0	0	0	0
M-3300025644-21	schulz et al.	238464	42.58	296	42.67	unidentified	0	0	0	0	0	0	0	0	0	0	0	0	0	0	0	0	0	0	0	0
M-3300025652-16	schulz et al.	198030	39.57	285	40.07	unidentified	0	0	0	0	0	0	0	0	0	0	0	0	0	0	0	0	0	0	0	0
M-3300025654-17	schulz et al.	200844	26.53	251	27.53	non-RS-Imiter	0	0	0	0	0	0	0	0	0	0	0	0	0	0	0	0	0	0	0	0
M-3300025676-16	schulz et al.	185520	27.4	249	28.37	Pimascovirales	0	0	0	0	0	0	0	0	0	0	0	0	0	0	0	0	0	0	0	0
M-3300025695-2	schulz et al.	151938	29.8	188	30.67	unidentified	0	0	0	0	0	0	0	0	0	0	0	0	0	0	0	0	0	0	0	0
M-3300025695-21	schulz et al.	294678	22.67	351	23.25	unidentified	0	0	0	0	0	0	0	0	0	0	0	0	0	0	0	0	0	0	0	0
M-3300025695-27	schulz et al.	198540	23.5	235	24.35	non-RS-Imiter	0	0	0	0	0	0	0	0	0	0	0	0	0	0	0	0	0	0	0	0
M-3300025705-7	schulz et al.	219807	23.66	307	24.35	unidentified	0	0	0	0	0	0	0	0	0	0	0	0	0	0	0	0	0	0	0	0
M-3300025707-20	schulz et al.	372477	26.2	458	27.2	non-RS-Imiter	0	0	0	0	0	0	0	0	0	0	0	0	0	0	0	0	0	0	0	1
M-3300025727-44	schulz et al.	278484	25.36	328	26.09	unidentified	0	0	0	0	0	0	0	0	0	0	0	0	0	0	0	0	0	0	0	0
M-3300025727-45	schulz et al.	265677	29.03	305	29.59	unidentified	0	0	0	0	0	0	0	0	0	0	0	0	0	0	0	0	0	0	0	0
M-3300025767-13	schulz et al.	292059	30.21	349	31.04	unidentified	0	0	0	0	0	0	0	0	0	0	0	0	0	0	0	0	0	0	0	0
M-3300025767-17	schulz et al.	272424	27.73	339	28.73	unidentified	0	0	0	0	0	0	0	0	0	0	0	0	0	0	0	0	0	0	0	0
M-3300025767-21	schulz et al.	291438	34.18	337	34.74	unidentified	0	0	0	0	0	0	0	0	0	0	0	0	0	0	0	0	0	0	0	0
M-3300025767-29	schulz et al.	245775	27.29	300	28.25	unidentified	0	0	0	0	0	0	0	0	0	0	0	0	0	0	0	0	0	0	0	0
M-3300025778-1	schulz et al.	178821	53.01	243	53.95	unidentified	0	0	0	0	0	0	0	0	0	0	0	0	0	0	0	0	0	0	0	0
M-3300025783-2	schulz et al.	384306	22.39	427	23.54	unidentified	0	0	0	0	0	0	0	0	0	0	0	0	0	0	0	0	0	0	0	0
M-3300025822-14	schulz et al.	263790	22.79	257	24.79	unidentified	0	0	0	0	0	0	0	0	0	0	0	0	0	0	0	0	0	0	0	0
M-3300025849-19	schulz et al.	302511	23.33	338	24.07	non-RS-Imiter	0	0	0	0	0	0	0	0	0	0	0	0	0	0	0	0	0	0	0	0
M-3300025860-25	schulz et al.	489708	25.27	484	26.42	non-RS-Imiter	0	0	0	0	0	0	0	0	0	0	0	1	0	0	0	0	0	0	0	0
M-3300025870-5	schulz et al.	237042	42.89	310	43.02	unidentified	0	0	0	0	0	0	0	0	0	0	0	0	0	0	0	0	0	0	0	0
M-3300025874-52	schulz et al.	177636	25.43	217	25.97	unidentified	0	0	0	0	0	0	0	0	0	0	0	0	0	0	0	0	0	0	0	0
M-3300025874-67	schulz et al.	218502	24.72	268	25.59	unidentified	0	0	0	0	0	0	0	0	0	0	0	0	0	0	0	0	0	0	0	0
M-3300025880-17	schulz et al.	533130	22.77	597	23.49	non-RS-Imiter	0	0	0	0	0	0	0	0	1	0	1	1	0	0	0	0	0	0	0	1
M-3300025894-42	schulz et al.	339237	26.17	354	27.22	unidentified	0	0	0	0	0	0	0	0	0	0	0	0	0	0	0	0	0	0	0	0
M-3300025894-55	schulz et al.	190164	29.72	237	30.81	unidentified	0	0	0	0	0	0	0	0	0	0	0	0	0	0	0	0	0	0	0	0
M-3300025897-2	schulz et al.	429348	21.96	502	22.96	unidentified	0	0	0	0	0	0	0	0	0	0	0	0	0	0	0	0	0	0	0	0
M-3300025897-42	schulz et al.	194484	25.45	265	25.87	non-RS-Imiter	0	0	0	0	0	0	0	0	0	0	0	0	0	0	0	0	0	0	0	0
M-3300026093-6	schulz et al.	217074	26.4	252	27.35	non-RS-Imiter	0	0	0	0	0	0	0	0	0	0	0	1	0	0	0	0	0	0	0	0
M-3300026187-2	schulz et al.	311676	34.33	496	34.95	unidentified	0	0	0	0	0	0	0	0	0	0	0	0	0	0	0	0	0	0	0	0
M-3300026197-8	schulz et al.	172242	28.41	243	29.17	unidentified	0	0	0	0	0	0	0	0	0	0	0	0	0	0	0	0	0	0	0	0
M-3300027206-1	schulz et al.	210597	39.65	303	40.19	unidentified	0	0	0	0	0	0	0	0	0	0	0	0	0	0	0	0	0	0	0	0
M-3300027621-7	schulz et al.	245229	27.11	284	28.59	unidentified	0	0	0	0	0	0	0	0	0	0	0	0	0	0	0	0	0	0	0	0
M-3300027687-8	schulz et al.	272790	27.44	289	28.61	unidentified	0	0	0	0	0	0	0	0	0	0	0	0	0	0	0	0	0	0	0	0
M-3300027697-22	schulz et al.	173661	33.35	173	34.23	unidentified	0	0	0	0	0	0	0	0	0	0	0	0	0	0	0	0	0	0	0	0
M-3300027707-10	schulz et al.	220152	28.03	247	28.78	unidentified	0	0	0	0	0	0	0	0	0	0	0	0	0	0	0	0	0	0	0	0
M-3300027707-2	schulz et al.	202017	27.75	214	29.06	unidentified	0	0	0	0	0	0	0	0	0	0	0	0	0	0	0	0	0	0	0	0
M-3300027707-23	schulz et al.	325959	23.67	379	24.45	unidentified	0	0	0	0	0	0	0	0	0	0	0	0	0	0	0	0	0	0	0	0
M-3300027707-28	schulz et al.	336396	30.43	455	31.12	unidentified	0	0	0	0	0	0	0	0	0	0	0	0	0	0	0	0	0	0	0	0
M-3300027707-33	schulz et al.	299436	29.67	318	30.87	unidentified	0	0	0	0	0	0	0	0	0	0	0	0	0	0	0	0	0	0	0	0
M-3300027707-39	schulz et al.	397827	23.34	441	24.07	non-RS-Imiter	0	0	0	0	0	0	0	0	0	0	0	0	0	0	0	0	0	0	0	0
M-3300027707-43	schulz et al.	268353	36.42	317	37.28	unidentified	0	0	0	0	0	0	0	0	0	0	0	0	0	0	0	0	0	0	0	0
M-3300027708-20	schulz et al.	304692	31.01	332	31.87	unidentified	0	0	0	0	0	0	0	0	0	0	0	0	0	0	0	0	0	0	0	0
M-3300027708-30	schulz et al.	277524	31.16	285	31.99	unidentified	0	0	0	0	0	0	0	0	0	0	0	0	0	0	0	0	0	0	0	0
M-3300027708-39	schulz et al.	296778	27.97	337	28.88	unidentified	0	0	0	0	0	0	0	0	0	0	0	0	0	0	0	0	0	0	0	0
M-3300027708-5	schulz et al.	486945	33.28	516	34.05	unidentified	0	0	0	0	0	0	0	0	0	0	0	0	0	0	0	0	0	0	0	0
M-3300027708-51	schulz et al.	198165	56.06	252	56.65	non-RS-Imiter	0	0	0	0	0	0	0	0	0	0	0	0	0	0	0	0	0	0	0	0
M-3300027708-63	schulz et al.	562926	27.58	690	28.4	unidentified	0	0	0	0	0	0	0	0	0	0	0	0	0	0	0	0	0	0	0	0
M-3300027712-10	schulz et al.	407028	25.15	447	25.78	non-RS-Imiter	0	0	0	0	0	0	0	1	0	0	0	0	0	0	0	0	0	0	0	0
M-3300027712-16	schulz et al.	464019	46.68	552	47.49	unidentified	0	0	0	0	0	0	0	0	0	0	0	0	0	0	0	0	0	0	0	0
M-3300027712-25	schulz et al.	476676	23.79	515	24.4	non-RS-Imiter	0	0	0	0	0	0	0	0	1	0	0	1	0	0	0	0	0	0	0	0
M-3300027712-35	schulz et al.	419901	24.19	441	24.93	non-RS-Imiter	0	0	0	0	0	0	0	1	1	0	0	0	0	0	0	0	0	0	0	0
M-3300027720-1	schulz et al.	207321	30.74	255	31.73	unidentified	0	0	0	0	0	0	0	0	0	0	0	0	0	0	0	0	0	0	0	0
M-3300027720-18	schulz et al.	168612	32.39	194	32.95	unidentified	0	0	0	0	0	0	0	0	0	0	0	0	0	0	0	0	0	0	0	0
M-3300027720-8	schulz et al.	177402	26.43	226	27.36	unidentified	0	0	0	0	0	0	0	0	0	0	0	0	0	0	0	0	0	0	0	0
M-3300027721-1	schulz et al.	132477	29.39	199	30.14	unidentified	0	0	0	0	0	0	0	0	0	0	0	0	0	0	0	0	0	0	0	0
M-3300027732-33	schulz et al.	440286	38.17	499	38.97	unidentified	0	0	0	0	0	0	0	0	0	0	0	0	0	0	0	0	0	0	0	0
M-3300027734-16	schulz et al.	195552	40.42	281	40.85	unidentified	0	0	0	0	0	0	0	0	0	0	0	0	0	0	0	0	0	0	0	0
M-3300027734-21	schulz et al.	174216	37.41	216	38.44	unidentified	0	0	0	0	0	0	0	0	0	0	0	0	0	0	0	0	0	0	0	0
M-3300027736-24	schulz et al.	336045	27.93	458	28.61	unidentified	0	0	0	0	0	0	0	0	0	0	0	0	0	0	0	0	0	0	0	0
M-3300027736-43	schulz et al.	424836	42.38	394	43.17	unidentified	0	0	0	0	0	0	0	0	0	0	0	0	0	0	0	0	0	0	0	0
M-3300027741-14	schulz et al.	278685	29.96	335	30.79	unidentified	0	0	0	0	0	0	0	0	0	0	0	0	0	0	0	0	0	0	0	0
M-3300027746-18	schulz et al.	278220	30.21	326	31.22	unidentified	0	0	0	0	0	0	0	0	0	0	0	0	0	0	0	0	0	0	0	0
M-3300027746-30	schulz et al.	327426	33.1	378	34.05	unidentified	0	0	0	0	0	0	0	0	0	0	0	0	0	0	0	0	0	0	0	0
M-3300027746-34	schulz et al.	134169	30.78	171	32.87	unidentified	0	0	0	0	0	0	0	0	0	0	0	0	0	0	0	0	0	0	0	0
M-3300027746-47	schulz et al.	301482	26.8	344	27.95	unidentified	0	0	0	0	0	0	0	0	0	0	0	0	0	0	0	0	0	0	0	0
M-3300027747-14	schulz et al.	239160	34.17	316	35.36	unidentified	0	0	0	0	0	0	0	0	0	0	0	0	0	0	0	0	0	0	0	0
M-3300027747-28	schulz et al.	230766	34.56	316	35.31	unidentified	0	0	0	0	0	0	0	0	0	0	0	0	0	0	0	0	0	0	0	0
M-3300027747-36	schulz et al.	701067	26.09	771	26.77	unidentified	0	0	0	0	0	0	0	0	0	0	0	0	0	0	0	0	0	0	0	0
M-3300027747-41	schulz et al.	226845	30.74	255	31.21	unidentified	0	0	0	0	0	0	0	0	0	0	0	0	0	0	0	0	0	0	0	0
M-3300027747-43	schulz et al.	305616	26.11	345	26.93	unidentified	0	0	0	0	0	0	0	0	0	0	0	0	0	0	0	0	0	0	0	0
M-3300027747-54	schulz et al.	181428	29.18	225	30.19	unidentified	0	0	0	0	0	0	0	0	0	0	0	0	0	0	0	0	0	0	0	0
M-3300027747-57	schulz et al.	506478	28.61	503	29.11	non-RS-Imiter	0	0	0	0	0	0	0	0	0	0	0	0	0	0	0	0	0	0	0	0
M-3300027749-36	schulz et al.	309681	49.36	363	49.95	unidentified	0	0	0	0	0	0	0	0	0	0	0	0	0	0	0	0	0	0	0	0
M-3300027752-12	schulz et al.	214953	30.87	235	31.9	unidentified	0	0	0	0	0	0	0	0	0	0	0	0	0	0	0	0	0	0	0	0
M-3300027754-21	schulz et al.	132039	27.18	189	27.38	unidentified	0	0	0	0	0	0	0	0	0	0	0	0	0	0	0	0	0	0	0	0
M-3300027754-30	schulz et al.	303213	29.65	367	30.9	unidentified	0	0	0	0	0	0	0	0	0	0	0	0	0	0	0	0	0	0	0	0
M-3300027754-40	schulz et al.	405015	23.6	453	24.26	non-RS-Imiter	0	0	0	0	0	0	0	1	0	0	0	0	0	0	0	0	0	0	0	0
M-3300027754-43	schulz et al.	228279	32.34	254	33.65	unidentified	0	0	0	0	0	0	0	0	0	0	0	0	0	0	0	0	0	0	0	0
M-3300027754-9	schulz et al.	449589	37.46	492	38.41	unidentified	0	0	0	0	0	0	0	0	0	0	0	0	0	0	0	0	0	0	0	0
M-3300027759-16	schulz et al.	336429	49.23	382	49.81	unidentified	0	0	0	0	0	0	0	0	0	0	0	0	0	0	0	0	0	0	0	0
M-3300027759-32	schulz et al.	277965	36.58	332	37.75	unidentified	0	0	0	0	0	0	0	0	0	0	0	0	0	0	0	0	0	0	0	0
M-3300027759-42	schulz et al.	480573	32.96	520	33.69	unidentified	0	0	0	0	0	0	0	0	0	0	0	0	0	0	0	0	0	0	0	0
M-3300027763-16	schulz et al.	479157	29.8	460	30.74	unidentified	0	0	0	0	0	0	0	0	0	0	0	0	0	0	0	0	0	0	0	0
M-3300027763-17	schulz et al.	279156	32.8	311	33.56	unidentified	0	0	0	0	0	0	0	0	0	0	0	0	0	0	0	0	0	0	0	0
M-3300027763-2	schulz et al.	259068	25.5	279	26.75	unidentified	0	0	0	0	0	0	0	0	0	0	0	0	0	0	0	0	0	0	0	0
M-3300027763-29	schulz et al.	301866	24.36	358	25.11	unidentified	0	0	0	0	0	0	0	0	0	0	0	0	0	0	0	0	0	0	0	0
M-3300027763-30	schulz et al.	180078	30.06	224	30.87	unidentified	0	0	0	0	0	0	0	0	0	0	0	0	0	0	0	0	0	0	0	0
M-3300027763-32	schulz et al.	267483	36.51	323	37.13	unidentified	0	0	0	0	0	0	0	0	0	0	0	0	0	0	0	0	0	0	0	0
M-3300027769-19	schulz et al.	239151	41.75	225	43.5	unidentified	0	0	0	0	0	0	0	0	0	0	0	0	0	0	0	0	0	0	0	0
M-3300027769-26	schulz et al.	487176	32.18	476	32.9	unidentified	0	0	0	0	0	0	0	0	0	0	0	0	0	0	0	0	0	0	0	0
M-3300027769-4	schulz et al.	414009	37.78	381	38.71	unidentified	0	0	0	0	0	0	0	0	0	0	0	0	0	0	0	0	0	0	0	0
M-3300027770-17	schulz et al.	134028	27.7	160	28.14	unidentified	0	0	0	0	0	0	0	0	0	0	0	0	0	0	0	0	0	0	0	0
M-3300027770-19	schulz et al.	208842	36.49	204	37.78	unidentified	0	0	0	0	0	0	0	0	0	0	0	0	0	0	0	0	0	0	0	0
M-3300027770-24	schulz et al.	505902	32.28	584	33.38	unidentified	0	0	0	0	0	0	0	0	0	0	0	0	0	0	0	0	0	0	0	0
M-3300027770-28	schulz et al.	503367	28.44	581	29.44	unidentified	0	0	0	0	0	0	0	0	0	0	0	0	0	0	0	0	0	0	0	0
M-3300027770-41	schulz et al.	412443	33.85	509	35.01	unidentified	0	0	0	0	0	0	0	0	0	0	0	0	0	0	0	0	0	0	0	0
M-3300027770-43	schulz et al.	369537	43.88	408	45.24	unidentified	0	0	0	0	0	0	0	0	0	0	0	0	0	0	0	0	0	0	0	0
M-3300027770-64	schulz et al.	391755	34.08	430	36.13	unidentified	0	0	0	0	0	0	0	0	0	0	0	0	0	0	0	0	0	0	0	0
M-3300027770-73	schulz et al.	443613	32.05	528	33.16	unidentified	0	0	0	0	0	0	0	0	0	0	0	0	0	0	0	0	0	0	0	0
M-3300027770-8	schulz et al.	241272	36.77	296	37.9	unidentified	0	0	0	0	0	0	0	0	0	0	0	0	0	0	0	0	0	0	0	0
M-3300027771-10	schulz et al.	223518	31.54	271	32.24	unidentified	0	0	0	0	0	0	0	0	0	0	0	0	0	0	0	0	0	0	0	0
M-3300027771-3	schulz et al.	186816	26.65	219	27.47	unidentified	0	0	0	0	0	0	0	0	0	0	0	0	0	0	0	0	0	0	0	0
M-3300027777-11	schulz et al.	211656	25.87	254	26.44	non-RS-Imiter	0	0	0	0	0	0	0	0	0	0	0	0	0	0	0	0	0	0	0	0
M-3300027779-26	schulz et al.	207081	24.69	244	25.82	unidentified	0	0	0	0	0	0	0	0	0	0	0	0	0	0	0	0	0	0	0	0
M-3300027779-53	schulz et al.	237831	34.75	286	35.61	unidentified	0	0	0	0	0	0	0	0	0	0	0	0	0	0	0	0	0	0	0	0
M-3300027779-64	schulz et al.	298980	32.63	346	33.43	unidentified	0	0	0	0	0	0	0	0	0	0	0	0	0	0	0	0	0	0	0	0
M-3300027785-8	schulz et al.	284877	24.67	282	25.43	unidentified	0	0	0	0	0	0	0	0	0	0	0	0	0	0	0	0	0	0	0	0
M-3300027790-3	schulz et al.	347265	38.67	534	39.7	unidentified	0	0	0	0	0	0	0	0	0	0	0	0	0	0	0	0	0	0	0	0
M-3300027791-30	schulz et al.	261999	23.96	327	24.96	unidentified	0	0	0	0	0	0	0	0	0	0	0	0	0	0	0	0	0	0	0	0
M-3300027793-10	schulz et al.	310641	34.21	413	35	unidentified	0	0	0	0	0	0	0	0	0	0	0	0	0	0	0	0	0	0	0	0
M-3300027797-17	schulz et al.	145764	46.73	182	47.59	unidentified	0	0	0	0	0	0	0	0	0	0	0	0	0	0	0	0	0	0	0	0
M-3300027797-21	schulz et al.	190758	38.39	276	38.68	unidentified	0	0	0	0	0	0	0	0	0	0	0	0	0	0	0	0	0	0	0	0
M-3300027797-6	schulz et al.	196707	36.61	212	37.42	unidentified	0	0	0	0	0	0	0	0	0	0	0	0	0	0	0	0	0	0	0	0
M-3300027798-6	schulz et al.	187887	40.99	222	41.38	unidentified	0	0	0	0	0	0	0	0	0	0	0	0	0	0	0	0	0	0	0	0
M-3300027804-12	schulz et al.	367626	40.2	409	40.61	unidentified	0	0	0	0	0	0	0	0	0	0	0	0	0	0	0	0	0	0	0	0
M-3300027804-17	schulz et al.	396696	24.82	453	25.83	unidentified	0	0	0	0	0	0	0	0	0	0	0	0	0	0	0	0	0	0	0	0
M-3300027804-36	schulz et al.	178578	30.47	214	31.78	unidentified	0	0	0	0	0	0	0	0	0	0	0	0	0	0	0	0	0	0	0	0
M-3300027804-47	schulz et al.	367719	34.83	400	35.69	unidentified	0	0	0	0	0	0	0	0	0	0	0	0	0	0	0	0	0	0	0	0
M-3300027804-48	schulz et al.	358308	25.66	365	26.05	unidentified	0	0	0	0	0	0	0	0	0	0	0	0	0	0	0	0	0	0	0	0
M-3300027804-59	schulz et al.	239916	40.13	260	40.65	unidentified	0	0	0	0	0	0	0	0	0	0	0	0	0	0	0	0	0	0	0	0
M-3300027807-3	schulz et al.	200526	23.65	266	24.57	unidentified	0	0	0	0	0	0	0	0	0	0	0	0	0	0	0	0	0	0	0	0
M-3300027810-10	schulz et al.	203295	29.81	230	30.84	unidentified	0	0	0	0	0	0	0	0	0	0	0	0	0	0	0	0	0	0	0	0
M-3300027810-12	schulz et al.	312435	24.16	348	25.15	unidentified	0	0	0	0	0	0	0	0	0	0	0	0	0	0	0	0	0	0	0	0
M-3300027810-23	schulz et al.	204228	31.02	253	32.23	unidentified	0	0	0	0	0	0	0	0	0	0	0	0	0	0	0	0	0	0	0	0
M-3300027810-8	schulz et al.	286959	26.23	338	26.93	unidentified	0	0	0	0	0	0	0	0	0	0	0	0	0	0	0	0	0	0	0	0
M-3300027833-11	schulz et al.	420801	34.28	454	35.05	unidentified	0	0	0	0	0	0	0	0	0	0	0	0	0	0	0	0	0	0	0	0
M-3300027833-19	schulz et al.	265092	29.88	327	30.39	unidentified	0	0	0	0	0	0	0	0	0	0	0	0	0	0	0	0	0	0	0	0
M-3300027833-22	schulz et al.	324549	31.55	374	32.77	non-RS-Imiter	0	0	0	0	0	0	0	0	0	0	0	0	0	0	0	0	0	0	0	0
M-3300027833-31	schulz et al.	503076	25.09	607	25.78	unidentified	0	0	0	0	0	0	0	0	0	0	0	0	0	0	0	0	0	0	0	0
M-3300027833-42	schulz et al.	597936	27.56	596	28.28	non-RS-Imiter	0	0	0	0	0	0	0	1	0	0	0	0	0	1	1	0	0	0	0	1
M-3300027836-15	schulz et al.	431478	40.46	522	41	unidentified	0	0	0	0	0	0	0	0	0	0	0	0	0	0	0	0	0	0	0	0
M-3300027836-21	schulz et al.	290391	34.45	340	35.13	unidentified	0	0	0	0	0	0	0	0	0	0	0	0	0	0	0	0	0	0	0	0
M-3300027892-21	schulz et al.	184134	32.59	248	33.25	unidentified	0	0	0	0	0	0	0	0	0	0	0	0	0	0	0	0	0	0	0	0
M-3300027892-27	schulz et al.	284625	25.95	323	26.87	unidentified	0	0	0	0	0	0	0	0	0	0	0	0	0	0	0	0	0	0	0	0
M-3300027892-35	schulz et al.	184281	38.65	223	39.28	unidentified	0	0	0	0	0	0	0	0	0	0	0	0	0	0	0	0	0	0	0	0
M-3300027892-5	schulz et al.	368730	27.37	480	28.18	unidentified	0	0	0	0	0	0	0	0	0	0	0	0	0	0	0	0	0	0	0	0
M-3300027892-52	schulz et al.	233529	28.92	324	29.31	unidentified	0	0	0	0	0	0	0	0	0	0	0	0	0	0	0	0	0	0	0	0
M-3300027892-54	schulz et al.	283947	26.57	329	27.61	unidentified	0	0	0	0	0	0	0	0	0	0	0	0	0	0	0	0	0	0	0	0
M-3300027892-57	schulz et al.	292152	38.63	344	39.3	unidentified	0	0	0	0	0	0	0	0	0	0	0	0	0	0	0	0	0	0	0	0
M-3300027892-64	schulz et al.	308499	31.49	394	32.17	unidentified	0	0	0	0	0	0	0	0	0	0	0	0	0	0	0	0	0	0	0	0
M-3300027892-69	schulz et al.	303624	35.45	316	35.89	unidentified	0	0	0	0	0	0	0	0	0	0	0	0	0	0	0	0	0	0	0	0
M-3300027892-70	schulz et al.	431367	36.41	470	37.11	unidentified	0	0	0	0	0	0	0	0	0	0	0	0	0	0	0	0	0	0	0	0
M-3300027892-73	schulz et al.	323106	33	373	33.99	unidentified	0	0	0	0	0	0	0	0	0	0	0	0	0	0	0	0	0	0	0	0
M-3300027892-81	schulz et al.	243393	38.41	292	39.07	unidentified	0	0	0	0	0	0	0	0	0	0	0	0	0	0	0	0	0	0	0	0
M-3300027896-39	schulz et al.	221043	39.36	267	40.08	unidentified	0	0	0	0	0	0	0	0	0	0	0	0	0	0	0	0	0	0	0	0
M-3300027906-13	schulz et al.	273276	34.29	416	34.91	unidentified	0	0	0	0	0	0	0	0	0	0	0	0	0	0	0	0	0	0	0	0
M-3300027963-21	schulz et al.	463635	37.45	467	38.59	unidentified	0	0	0	0	0	0	0	0	0	0	0	0	0	0	0	0	0	0	0	0
M-3300027963-41	schulz et al.	435633	46.84	494	47.37	non-RS-Imiter	0	0	0	0	0	0	0	0	0	0	0	0	0	0	0	0	0	0	0	0
M-3300027963-47	schulz et al.	203304	28.26	250	29.27	unidentified	0	0	0	0	0	0	0	0	0	0	0	0	0	0	0	0	0	0	0	0
M-3300027963-59	schulz et al.	251526	27.09	284	28.14	unidentified	0	0	0	0	0	0	0	0	0	0	0	0	0	0	0	0	0	0	0	0
M-3300027963-6	schulz et al.	400350	31.81	429	33.37	non-RS-Imiter	0	0	0	0	0	0	0	0	0	0	0	0	0	0	0	0	0	0	0	0
M-3300027963-9	schulz et al.	244005	44.66	274	45.03	unidentified	0	0	0	0	0	0	0	0	0	0	0	0	0	0	0	0	0	0	0	0
M-3300027969-16	schulz et al.	298815	44.82	337	45.19	unidentified	0	0	0	0	0	0	0	0	0	0	0	0	0	0	0	0	0	0	0	0
M-3300027969-2	schulz et al.	451938	30.24	479	30.82	unidentified	0	0	0	0	0	0	0	0	0	0	0	0	0	0	0	0	0	0	0	0
M-3300027971-17	schulz et al.	241782	26.71	309	27.21	non-RS-Imiter	0	0	0	0	0	0	0	0	0	0	0	0	0	0	0	0	0	0	0	1
M-3300027971-25	schulz et al.	215223	26.13	253	27.25	unidentified	0	0	0	0	0	0	0	0	0	0	0	0	0	0	0	0	0	0	0	0
M-3300027971-3	schulz et al.	180153	27.49	204	28.67	unidentified	0	0	0	0	0	0	0	0	0	0	0	0	0	0	0	0	0	0	0	0
M-3300027983-2	schulz et al.	169827	22.96	217	24.1	unidentified	0	0	0	0	0	0	0	0	0	0	0	0	0	0	0	0	0	0	0	0
M-3300027983-55	schulz et al.	225570	30.95	251	31.95	non-RS-Imiter	0	0	0	0	0	0	0	0	0	0	0	0	0	0	0	0	0	0	0	0
Marseilleviridae_AP017398_Tokyovirus_A1_DNA	Gaia et al.	320355	44.19	441	45.65	Pimascovirales	0	0	0	0	0	0	0	0	0	0	0	0	0	0	0	0	0	0	0	0
Marseilleviridae_HQ113105_Lausannevirus_isolate_7715	Gaia et al.	318561	42.9	457	43.89	Pimascovirales	0	0	0	0	0	0	0	0	0	0	0	0	0	0	0	0	0	0	0	0
Marseilleviridae_JF909596_Senegalvirus_SSV_A_contig1	Gaia et al.	200862	44.74	278	45.7	Pimascovirales	0	0	0	0	0	0	0	0	0	0	0	0	0	0	0	0	0	0	0	0
Marseilleviridae_KF527888_Insectomime_virus_strain_V478	Gaia et al.	350709	42.69	505	44.03	Pimascovirales	0	0	0	0	0	0	0	0	0	0	0	0	0	0	0	0	0	0	0	0
Marseilleviridae_KT752522_Brazilian_marseillevirus_strain_BH2014	Gaia et al.	334305	43.27	478	44.27	Pimascovirales	0	0	0	0	0	0	0	0	0	0	0	0	0	0	0	0	0	0	0	0
Marseilleviridae_KT835053_Golden_Marseillevirus	Gaia et al.	307710	43.13	459	44.24	unidentified	0	0	0	0	0	0	0	0	0	0	0	0	0	0	0	0	0	0	0	0
Marseilleviridae_KX066233_Noumeavirus_isolate_NMV1	Gaia et al.	342519	42.88	482	43.91	Pimascovirales	0	0	0	0	0	0	0	0	0	0	0	0	0	0	0	0	0	0	0	0
Mimiviridae_ChoanoV1	Gaia et al.	799494	22.44	872	23.24	non-RS-Imiter	0	0	0	0	0	0	0	1	0	0	0	1	0	0	0	0	0	0	0	0
Mimiviridae_GU244497_Cafeteria_roenbergensis_virus_BV_PW1	Gaia et al.	561000	23.34	569	23.87	non-RS-Imiter	0	0	0	0	0	0	0	1	0	0	0	0	0	0	0	0	0	0	0	0
Mimiviridae_JN258408_Megavirus_chiliensis	Gaia et al.	1143363	25.23	1150	26.13	RS-Imiter	0	1	0	0	0	0	0	1	0	0	1	1	0	0	1	0	0	0	1	1
Mimiviridae_JN885990_Megavirus_courdo7_isolate_Mv13_c7	Gaia et al.	896643	25.29	1081	26.17	RS-Imiter	0	0	0	0	0	0	0	1	0	0	0	0	0	0	0	0	0	0	0	1
Mimiviridae_KC008572_UNVERIFIED_Moumouvirus_goulette	Gaia et al.	926157	24.72	994	25.6	RS-Imiter	0	1	0	0	0	0	0	1	0	0	1	1	0	0	1	0	0	0	0	1
Mimiviridae_KF527228_Mimivirus_terra2	Gaia et al.	1048191	27.94	985	28.83	RS-Imiter	0	1	0	0	0	0	0	0	0	0	1	0	0	0	1	0	0	0	0	1
Mimiviridae_KM982402_UNVERIFIED_Acanthamoeba_polyphaga_mimivirus_strain_Kroon	Gaia et al.	1098000	27.56	1009	28.46	RS-Imiter	0	1	0	0	0	0	0	0	0	0	1	0	0	0	1	0	0	0	0	1
Mimiviridae_KU877344_Powai_lake_megavirus_isolate	Gaia et al.	1100778	25.3	1124	26.11	RS-Imiter	0	1	0	0	0	0	0	1	0	0	1	1	0	0	1	0	0	0	1	0
Mimiviridae_KY110734_Saudi_moumouvirus	Gaia et al.	939414	24.83	965	25.67	RS-Imiter	0	1	0	0	0	0	0	1	0	0	0	1	0	0	2	0	0	0	0	1
Mimiviridae_KY523104_Tupanvirus_soda_lake	Gaia et al.	1280493	29.37	1276	30.45	RS-Imiter	1	1	1	1	1	1	1	1	1	1	1	1	1	1	1	1	1	1	1	1
Mimiviridae_KY565516_Mimivirus_AB_566_O17	Gaia et al.	105273	36.23	157	36.58	unidentified	0	0	0	0	0	0	0	0	0	0	0	0	0	0	0	0	0	0	0	0
Mimiviridae_KY684083_Catovirus_CTV1_Catovirus_1	Gaia et al.	1322184	26.4	1458	27.08	RS-Imiter	0	1	0	0	0	1	1	1	1	1	1	1	1	1	1	0	0	1	1	1
Mimiviridae_KY684085_Indivirus_ILV1_Indivirus_1	Gaia et al.	754413	26.61	771	27.42	RS-Imiter	0	0	0	0	0	0	0	1	0	0	1	1	0	0	0	0	0	0	0	0
Mimiviridae_KY684103_Hokovirus_HKV1_Hokovirus_1	Gaia et al.	1168755	21.42	1067	22.56	RS-Imiter	0	0	0	0	0	0	1	1	1	1	1	1	1	1	1	1	1	0	2	1
Mimiviridae_KY684108_Klosneuvirus_KNV1_Klosneuvirus_1	Gaia et al.	1417125	28.63	1554	29.49	RS-Imiter	1	0	1	1	1	1	1	1	1	1	1	1	1	1	1	1	1	1	1	1
Mimiviridae_LC015646_Yellowstone_lake_mimivirus_DNA	Gaia et al.	65292	29.64	102	30.33	unidentified	0	0	0	0	0	0	0	0	0	0	0	0	0	0	0	0	0	0	0	0
Mimiviridae_MF405918_Tupanvirus_deep_ocean	Gaia et al.	1336701	29.07	1360	30.23	RS-Imiter	1	1	1	1	1	1	1	1	1	1	1	1	1	1	1	1	1	1	1	1
Mimiviridae_MF782455_Bodo_saltans_virus_strain_NG1	Gaia et al.	1178346	25.31	1149	26.2	RS-Imiter	0	0	1	0	1	0	0	1	0	0	0	0	0	1	0	0	0	0	0	0
Mimiviridae_MG602507_UNVERIFIED_Acanthamoeba_polyphaga_mimivirus	Gaia et al.	1140492	25.25	1154	26.12	RS-Imiter	0	1	0	0	0	0	0	1	0	0	1	1	0	0	1	0	0	0	1	1
Mimiviridae_MG779292_Bandra_megavirus_isolate_KK_1	Gaia et al.	1125279	25.2	1225	26.07	RS-Imiter	0	1	0	0	0	0	0	1	0	0	1	1	0	0	1	0	0	0	1	1
Mimiviridae_MG807320_Moumouvirus_australiensis_isolate_10A	Gaia et al.	995079	25.09	998	25.99	RS-Imiter	0	0	0	0	0	0	0	1	0	0	1	1	0	0	1	0	0	0	0	1
Mimiviridae_MH046830_Mimivirus_sp_SH_clone	Gaia et al.	1084626	25.12	1063	26.06	RS-Imiter	0	1	0	0	0	0	0	1	0	0	1	1	0	0	1	0	0	0	1	1
Mimiviridae_MK071979_Terrestrivirus_sp_clone_Terrestrivirus_1	Gaia et al.	1586115	28.82	1622	30.08	RS-Imiter	1	1	1	1	1	1	1	1	0	1	1	1	1	1	0	1	1	1	1	1
Mimiviridae_MK071998_Barrevirus_sp_clone_Barrevirus_1	Gaia et al.	493548	31.59	563	32.47	RS-Imiter	0	0	0	0	0	0	0	0	0	0	0	0	0	0	0	0	0	1	0	0
Mimiviridae_MK072042_Dasosvirus_sp_clone_Dasosvirus_1	Gaia et al.	269730	31.29	291	31.97	unidentified	0	0	0	0	0	0	0	0	0	0	0	0	0	0	0	0	0	0	0	0
Mimiviridae_MK072066_Edafosvirus_sp_clone_Edafosvirus_1	Gaia et al.	1108479	27.6	1258	28.26	RS-Imiter	1	1	1	1	1	1	1	1	0	0	1	1	1	1	0	0	0	1	1	1
Mimiviridae_MK072132_Faunusvirus_sp_clone_Faunusvirus_1	Gaia et al.	719187	30.92	838	31.85	non-RS-Imiter	0	0	0	0	0	0	0	1	0	0	0	0	0	0	0	0	0	0	0	0
Mimiviridae_MK072199_Gaeavirus_sp_clone_Gaeavirus_1	Gaia et al.	464817	32.3	507	33.54	RS-Imiter	0	0	0	0	0	0	0	1	0	0	0	0	0	0	0	0	0	0	0	0
Mimiviridae_MK072243_Harvfovirus_sp_clone_Harvfovirus_1	Gaia et al.	1374054	36	1530	36.61	RS-Imiter	1	1	0	1	0	1	1	0	1	0	0	0	0	1	1	1	0	1	1	1
Mimiviridae_MK072332_Homavirus_sp_clone_Homavirus_1	Gaia et al.	405900	29.09	431	29.9	RS-Imiter	0	0	0	0	0	0	0	0	0	1	0	0	0	1	0	1	0	0	0	1
Mimiviridae_MK072383_Hyperionvirus_sp_clone_Hyperionvirus_1	Gaia et al.	2069457	37.4	2314	38.01	RS-Imiter	1	1	1	0	1	1	1	1	1	1	0	0	1	1	1	1	0	1	1	1
Mimiviridae_MK072437_Satyrvirus_sp_clone_Satyrvirus_1	Gaia et al.	761388	30.54	878	31.24	RS-Imiter	0	1	0	0	0	1	0	1	0	0	0	1	0	0	0	0	0	0	0	0
Moniruzzaman_AF01_SRX802982_1_dc	Gaia et al.	106212	43.79	124	45.28	unidentified	0	0	0	0	0	0	0	0	0	0	0	0	0	0	0	0	0	0	0	0
Moniruzzaman_AF02_ERX556003_45_dc	Gaia et al.	220074	17.77	214	18.12	unidentified	0	0	0	0	0	0	0	0	0	0	0	0	0	0	0	0	0	0	0	0
Moniruzzaman_AF02_SRX802963_109_dc	Gaia et al.	157773	29.95	160	30.9	unidentified	0	0	0	0	0	0	0	0	0	0	0	0	0	0	0	0	0	0	0	0
Moniruzzaman_AF05_ERX552270_16_dc	Gaia et al.	231261	20.1	230	21.08	unidentified	0	0	0	0	0	0	0	0	0	0	0	0	0	0	0	0	0	0	0	0
Moniruzzaman_EP01_ERX552279_2_dc	Gaia et al.	223056	41.01	223	42.39	unidentified	0	0	0	0	0	0	0	0	0	0	0	0	0	0	0	0	0	0	0	0
Moniruzzaman_EP02_SRX802202_129_dc	Gaia et al.	329847	49.41	361	50.02	unidentified	0	0	0	0	0	0	0	0	0	0	0	0	0	0	0	0	0	0	0	0
Moniruzzaman_EP04_SRX802073_108_dc	Gaia et al.	105879	52.71	122	55.39	unidentified	0	0	0	0	0	0	0	0	0	0	0	0	0	0	0	0	0	0	0	0
Moniruzzaman_EP05_ERX552277_13_dc	Gaia et al.	585117	34.69	760	35.64	unidentified	0	0	0	0	0	0	0	0	0	0	0	0	0	0	0	0	0	0	0	0
Moniruzzaman_EP06_ERX552244_11_dc	Gaia et al.	176970	63.61	230	66.79	unidentified	0	0	0	0	0	0	0	0	0	0	0	0	0	0	0	0	0	0	0	0
Moniruzzaman_EP08_ERX552299_29_dc	Gaia et al.	132132	43.32	168	44.32	unidentified	0	0	0	0	0	0	0	0	0	0	0	0	0	0	0	0	0	0	0	0
Moniruzzaman_EP12_ERX555967_47_dc	Gaia et al.	150762	34.06	153	36.34	unidentified	0	0	0	0	0	0	0	0	0	0	0	0	0	0	0	0	0	0	0	0
Moniruzzaman_IR01_ERX552261_5_dc	Gaia et al.	149421	37.42	173	39.19	unidentified	0	0	0	0	0	0	0	0	0	0	0	0	0	0	0	0	0	0	0	0
Moniruzzaman_IR01_ERX552261_56_dc	Gaia et al.	258324	46.55	303	48.02	unidentified	0	0	0	0	0	0	0	0	0	0	0	0	0	0	0	0	0	0	0	0
Moniruzzaman_IR01_ERX552270_117_dc	Gaia et al.	144393	27.21	162	28.29	Pimascovirales	0	0	0	0	0	0	0	0	0	0	0	0	0	0	0	0	0	0	0	0
Moniruzzaman_IR01_ERX552270_122_dc	Gaia et al.	93075	46.05	106	47.27	unidentified	0	0	0	0	0	0	0	0	0	0	0	0	0	0	0	0	0	0	0	0
Moniruzzaman_IR01_SRX802077_164_dc	Gaia et al.	145929	36.8	171	38.35	unidentified	0	0	0	0	0	0	0	0	0	0	0	0	0	0	0	0	0	0	0	0
Moniruzzaman_IR01_SRX802189_61_dc	Gaia et al.	254667	36.77	312	37.97	unidentified	0	0	0	0	0	0	0	0	0	0	0	0	0	0	0	0	0	0	0	0
Moniruzzaman_IR01_SRX802963_105_dc	Gaia et al.	223773	32.8	252	33.97	unidentified	0	0	0	0	0	0	0	0	0	0	0	0	0	0	0	0	0	0	0	0
Moniruzzaman_IR01_SRX803008_97_dc	Gaia et al.	226887	37.31	251	38.35	unidentified	0	0	0	0	0	0	0	0	0	0	0	0	0	0	0	0	0	0	0	0
Moniruzzaman_IR02_ERX943717_62_dc	Gaia et al.	132201	39.3	146	41.32	unidentified	0	0	0	0	0	0	0	0	0	0	0	0	0	0	0	0	0	0	0	0
Moniruzzaman_LP01_ERX552252_57_dc	Gaia et al.	125466	34.27	191	35.89	unidentified	0	0	0	0	0	0	0	0	0	0	0	0	0	0	0	0	0	0	0	0
Moniruzzaman_LP01_ERX552274_25_dc	Gaia et al.	158139	43.29	203	43.9	unidentified	0	0	0	0	0	0	0	0	0	0	0	0	0	0	0	0	0	0	0	0
Moniruzzaman_LP01_ERX552283_12_dc	Gaia et al.	103680	31.97	156	33.65	unidentified	0	0	0	0	0	0	0	0	0	0	0	0	0	0	0	0	0	0	0	0
Moniruzzaman_LP01_ERX552326_9_dc	Gaia et al.	126873	40.47	217	41.72	unidentified	0	0	0	0	0	0	0	0	0	0	0	0	0	0	0	0	0	0	0	0
Moniruzzaman_LP01_ERX552333_20_dc	Gaia et al.	123900	32.56	195	34.09	unidentified	0	0	0	0	0	0	0	0	0	0	0	0	0	0	0	0	0	0	0	0
Moniruzzaman_LP01_ERX552336_20_dc	Gaia et al.	126552	41.87	183	43.25	unidentified	0	0	0	0	0	0	0	0	0	0	0	0	0	0	0	0	0	0	0	0
Moniruzzaman_LP01_ERX555907_107_dc	Gaia et al.	143106	36.62	217	37.26	unidentified	0	0	0	0	0	0	0	0	0	0	0	0	0	0	0	0	0	0	0	0
Moniruzzaman_LP01_ERX555961_17_dc	Gaia et al.	132183	33.55	205	34.6	unidentified	0	0	0	0	0	0	0	0	0	0	0	0	0	0	0	0	0	0	0	0
Moniruzzaman_LP01_ERX555961_3_dc	Gaia et al.	120783	39.61	164	41.25	unidentified	0	0	0	0	0	0	0	0	0	0	0	0	0	0	0	0	0	0	0	0
Moniruzzaman_LP01_ERX555967_111_dc	Gaia et al.	152313	54.81	216	56.16	unidentified	0	0	0	0	0	0	0	0	0	0	0	0	0	0	0	0	0	0	0	0
Moniruzzaman_LP01_ERX555976_71_dc	Gaia et al.	110655	43.2	170	44.46	unidentified	0	0	0	0	0	0	0	0	0	0	0	0	0	0	0	0	0	0	0	0
Moniruzzaman_LP01_ERX555978_25_dc	Gaia et al.	145119	39.23	212	40.3	unidentified	0	0	0	0	0	0	0	0	0	0	0	0	0	0	0	0	0	0	0	0
Moniruzzaman_LP01_ERX555987_14_dc	Gaia et al.	144228	33.62	213	35.2	unidentified	0	0	0	0	0	0	0	0	0	0	0	0	0	0	0	0	0	0	0	0
Moniruzzaman_LP01_ERX555987_30_dc	Gaia et al.	123954	33.96	189	34.83	unidentified	0	0	0	0	0	0	0	0	0	0	0	0	0	0	0	0	0	0	0	0
Moniruzzaman_LP01_ERX556023_2_dc	Gaia et al.	154158	33.07	261	34.65	unidentified	0	0	0	0	0	0	0	0	0	0	0	0	0	0	0	0	0	0	0	0
Moniruzzaman_LP01_ERX556034_38_dc	Gaia et al.	166725	38.58	235	39.26	unidentified	0	0	0	0	0	0	0	0	0	0	0	0	0	0	0	0	0	0	0	0
Moniruzzaman_LP01_ERX556037_11_dc	Gaia et al.	114273	33.53	158	34.45	unidentified	0	0	0	0	0	0	0	0	0	0	0	0	0	0	0	0	0	0	0	0
Moniruzzaman_LP01_ERX556059_2_dc	Gaia et al.	132564	39.4	175	40.2	unidentified	0	0	0	0	0	0	0	0	0	0	0	0	0	0	0	0	0	0	0	0
Moniruzzaman_LP01_ERX556101_60_dc	Gaia et al.	130218	39.07	192	39.83	unidentified	0	0	0	0	0	0	0	0	0	0	0	0	0	0	0	0	0	0	0	0
Moniruzzaman_LP01_ERX556127_13_dc	Gaia et al.	146667	39.06	207	40.1	unidentified	0	0	0	0	0	0	0	0	0	0	0	0	0	0	0	0	0	0	0	0
Moniruzzaman_LP01_ERX633348_16_dc	Gaia et al.	126675	40.15	189	40.5	unidentified	0	0	0	0	0	0	0	0	0	0	0	0	0	0	0	0	0	0	0	0
Moniruzzaman_LP01_ERX633354_21_dc	Gaia et al.	141573	49.21	209	49.76	unidentified	0	0	0	0	0	0	0	0	0	0	0	0	0	0	0	0	0	0	0	0
Moniruzzaman_LP01_ERX633355_23_dc	Gaia et al.	146724	45.74	235	46.27	unidentified	0	0	0	0	0	0	0	0	0	0	0	0	0	0	0	0	0	0	0	0
Moniruzzaman_LP01_ERX943717_70_dc	Gaia et al.	136182	53.2	198	55.02	unidentified	0	0	0	0	0	0	0	0	0	0	0	0	0	0	0	0	0	0	0	0
Moniruzzaman_LP01_SRX514547_24_dc	Gaia et al.	92577	46.93	160	49.62	unidentified	0	0	0	0	0	0	0	0	0	0	0	0	0	0	0	0	0	0	0	0
Moniruzzaman_LP01_SRX672316_10_dc	Gaia et al.	103539	39.07	155	40.03	unidentified	0	0	0	0	0	0	0	0	0	0	0	0	0	0	0	0	0	0	0	0
Moniruzzaman_LP01_SRX802076_50_dc	Gaia et al.	119694	32.3	165	33.08	unidentified	0	0	0	0	0	0	0	0	0	0	0	0	0	0	0	0	0	0	0	0
Moniruzzaman_LP01_SRX803008_7_dc	Gaia et al.	144111	31.85	226	32.63	unidentified	0	0	0	0	0	0	0	0	0	0	0	0	0	0	0	0	0	0	0	0
Moniruzzaman_LP03_ERX552270_64_dc	Gaia et al.	273171	36.27	336	37.01	unidentified	0	0	0	0	0	0	0	0	0	0	0	0	0	0	0	0	0	0	0	0
Moniruzzaman_LP03_ERX555907_69_dc	Gaia et al.	221817	26.38	311	27.84	unidentified	0	0	0	0	0	0	0	0	0	0	0	0	0	0	0	0	0	0	0	0
Moniruzzaman_LP04_ERX552270_119_dc	Gaia et al.	102051	31.38	126	32.32	unidentified	0	0	0	0	0	0	0	0	0	0	0	0	0	0	0	0	0	0	0	0
Moniruzzaman_LP04_ERX552274_3_dc	Gaia et al.	109224	29.76	153	31.11	unidentified	0	0	0	0	0	0	0	0	0	0	0	0	0	0	0	0	0	0	0	0
Moniruzzaman_LP04_ERX552283_9_dc	Gaia et al.	143217	31.48	160	32.6	unidentified	0	0	0	0	0	0	0	0	0	0	0	0	0	0	0	0	0	0	0	0
Moniruzzaman_LP04_ERX555917_66_dc	Gaia et al.	125265	31.72	150	32.88	unidentified	0	0	0	0	0	0	0	0	0	0	0	0	0	0	0	0	0	0	0	0
Moniruzzaman_LP04_ERX555919_35_dc	Gaia et al.	214989	26.74	266	27.64	unidentified	0	0	0	0	0	0	0	0	0	0	0	0	0	0	0	0	0	0	0	0
Moniruzzaman_LP04_ERX556005_53_dc	Gaia et al.	146949	39.26	205	41	unidentified	0	0	0	0	0	0	0	0	0	0	0	0	0	0	0	0	0	0	0	0
Moniruzzaman_LP04_ERX556017_11_dc	Gaia et al.	205254	36.01	244	37.59	unidentified	0	0	0	0	0	0	0	0	0	0	0	0	0	0	0	0	0	0	0	0
Moniruzzaman_LP04_ERX556034_5_dc	Gaia et al.	182610	35.65	253	37.19	unidentified	0	0	0	0	0	0	0	0	0	0	0	0	0	0	0	0	0	0	0	0
Moniruzzaman_LP04_ERX556101_9_dc	Gaia et al.	125931	30.77	165	31.81	unidentified	0	0	0	0	0	0	0	0	0	0	0	0	0	0	0	0	0	0	0	0
Moniruzzaman_LP04_ERX633347_21_dc	Gaia et al.	380112	29.48	457	30.2	unidentified	0	0	0	0	0	0	0	0	0	0	0	0	0	0	0	0	0	0	0	0
Moniruzzaman_LP04_SRX802143_131_dc	Gaia et al.	129960	32.59	156	33.28	unidentified	0	0	0	0	0	0	0	0	0	0	0	0	0	0	0	0	0	0	0	0
Moniruzzaman_LP05_ERX552270_7_dc	Gaia et al.	198774	28.15	271	29.33	unidentified	0	0	0	0	0	0	0	0	0	0	0	0	0	0	0	0	0	0	0	0
Moniruzzaman_LP05_ERX552270_8_dc	Gaia et al.	174246	28.94	234	29.97	unidentified	0	0	0	0	0	0	0	0	0	0	0	0	0	0	0	0	0	0	0	0
Moniruzzaman_LP06_ERX552270_50_dc	Gaia et al.	187599	33.12	235	34.27	unidentified	0	0	0	0	0	0	0	0	0	0	0	0	0	0	0	0	0	0	0	0
Moniruzzaman_MM01_ERX288947_11_dc	Gaia et al.	472605	24.38	559	25.24	unidentified	0	0	0	0	0	0	0	0	0	0	0	0	0	0	0	0	0	0	0	0
Moniruzzaman_MM01_ERX552243_80_dc	Gaia et al.	301557	28.57	326	29.73	unidentified	0	0	0	0	0	0	0	0	0	0	0	0	0	0	0	0	0	0	0	0
Moniruzzaman_MM01_ERX552243_92_dc	Gaia et al.	684963	22.24	798	23.32	unidentified	0	0	0	0	0	0	0	0	0	0	0	0	0	0	0	0	0	0	0	0
Moniruzzaman_MM01_ERX552244_9_dc	Gaia et al.	342210	51.73	365	52.65	non-RS-Imiter	0	0	0	0	0	0	0	0	0	0	0	0	0	0	0	0	0	0	0	0
Moniruzzaman_MM01_ERX552246_27_dc	Gaia et al.	353337	25.56	390	26.24	non-RS-Imiter	0	0	0	0	0	0	0	0	0	0	0	0	0	0	0	0	0	0	0	0
Moniruzzaman_MM01_ERX552252_1_dc	Gaia et al.	345948	27.44	423	28.98	unidentified	0	0	0	0	0	0	0	0	0	0	0	0	0	0	0	0	0	0	0	0
Moniruzzaman_MM01_ERX552255_28_dc	Gaia et al.	294054	29.68	321	30.81	unidentified	0	0	0	0	0	0	0	0	0	0	0	0	0	0	0	0	0	0	0	0
Moniruzzaman_MM01_ERX552257_75_dc	Gaia et al.	358434	20.46	386	21.88	non-RS-Imiter	0	0	0	0	0	0	0	0	0	0	0	0	0	0	0	0	0	0	0	0
Moniruzzaman_MM01_ERX552270_100_dc	Gaia et al.	313710	23.31	395	25.03	unidentified	0	0	0	0	0	0	0	0	0	0	0	0	0	0	0	0	0	0	0	0
Moniruzzaman_MM01_ERX552270_106_dc	Gaia et al.	251322	19.48	321	20.73	unidentified	0	0	0	0	0	0	0	0	0	0	0	0	0	0	0	0	0	0	0	0
Moniruzzaman_MM01_ERX552270_108_dc	Gaia et al.	415422	62.45	438	63.16	unidentified	0	0	0	0	0	0	0	0	0	0	0	0	0	0	0	0	0	0	0	0
Moniruzzaman_MM01_ERX552270_110_dc	Gaia et al.	156189	25.41	190	28.21	unidentified	0	0	0	0	0	0	0	0	0	0	0	0	0	0	0	0	0	0	0	0
Moniruzzaman_MM01_ERX552270_114_dc	Gaia et al.	295443	22.89	367	24.6	unidentified	0	0	0	0	0	0	0	0	0	0	0	0	0	0	0	0	0	0	0	0
Moniruzzaman_MM01_ERX552270_24_dc	Gaia et al.	296913	31.95	340	32.99	non-RS-Imiter	0	0	0	0	0	0	0	0	0	0	0	0	0	0	0	0	0	0	0	0
Moniruzzaman_MM01_ERX552270_27_dc	Gaia et al.	109581	31.79	130	33.59	unidentified	0	0	0	0	0	0	0	0	0	0	0	0	0	0	0	0	0	0	0	0
Moniruzzaman_MM01_ERX552270_51_dc	Gaia et al.	410568	25.85	525	26.65	non-RS-Imiter	0	0	0	0	0	0	0	0	0	0	0	0	0	0	0	0	0	0	0	0
Moniruzzaman_MM01_ERX552270_52_dc	Gaia et al.	679668	22.13	830	23.46	unidentified	0	0	0	0	0	0	0	0	0	0	0	0	0	0	0	0	0	0	0	0
Moniruzzaman_MM01_ERX552270_55_dc	Gaia et al.	340908	42.81	408	43.9	non-RS-Imiter	0	0	0	0	0	0	0	0	0	0	0	0	0	0	0	0	0	0	0	0
Moniruzzaman_MM01_ERX552270_62_dc	Gaia et al.	590874	20.74	691	21.68	unidentified	0	0	0	0	0	0	0	0	0	0	0	0	0	0	0	0	0	0	0	0
Moniruzzaman_MM01_ERX552270_65_dc	Gaia et al.	409542	26.61	501	27.58	non-RS-Imiter	0	0	0	0	0	0	0	0	0	0	0	0	0	0	0	0	0	0	0	0
Moniruzzaman_MM01_ERX552270_73_dc	Gaia et al.	182010	26.22	194	27.32	unidentified	0	0	0	0	0	0	0	0	0	0	0	0	0	0	0	0	0	0	0	0
Moniruzzaman_MM01_ERX552270_74_dc	Gaia et al.	277713	24.7	323	25.4	unidentified	0	0	0	0	0	0	0	0	0	0	0	0	0	0	0	0	0	0	0	0
Moniruzzaman_MM01_ERX552270_87_dc	Gaia et al.	229641	26.53	244	27.8	unidentified	0	0	0	0	0	0	0	0	0	0	0	0	0	0	0	0	0	0	0	0
Moniruzzaman_MM01_ERX552270_94_dc	Gaia et al.	349731	30.66	425	31.73	unidentified	0	0	0	0	0	0	0	0	0	0	0	0	0	0	0	0	0	0	0	0
Moniruzzaman_MM01_ERX552274_30_dc	Gaia et al.	330690	19.47	390	20.55	unidentified	0	0	0	0	0	0	0	0	0	0	0	0	0	0	0	0	0	0	0	0
Moniruzzaman_MM01_ERX552274_9_dc	Gaia et al.	396054	22.99	501	24.61	unidentified	0	0	0	0	0	0	0	0	0	0	0	0	0	0	0	0	0	0	0	0
Moniruzzaman_MM01_ERX552288_39_dc	Gaia et al.	378333	25.52	464	26.3	unidentified	0	0	0	0	0	0	0	0	0	0	0	0	0	0	0	0	0	0	0	0
Moniruzzaman_MM01_ERX552288_95_dc	Gaia et al.	294579	24.86	327	25.68	unidentified	0	0	0	0	0	0	0	0	0	0	0	0	0	0	0	0	0	0	0	0
Moniruzzaman_MM01_ERX552292_53_dc	Gaia et al.	335319	28.37	394	29.41	unidentified	0	0	0	0	0	0	0	0	0	0	0	0	0	0	0	0	0	0	0	0
Moniruzzaman_MM01_ERX552296_13_dc	Gaia et al.	848175	22.08	935	23.8	unidentified	0	0	0	0	0	0	0	0	0	0	0	0	0	0	0	0	0	0	0	0
Moniruzzaman_MM01_ERX552296_3_dc	Gaia et al.	106710	26.39	160	28.63	unidentified	0	0	0	0	0	0	0	0	0	0	0	0	0	0	0	0	0	0	0	0
Moniruzzaman_MM01_ERX552296_31_dc	Gaia et al.	437181	31.85	490	32.72	non-RS-Imiter	0	0	0	0	0	0	0	0	0	0	0	0	0	0	0	0	0	0	0	0
Moniruzzaman_MM01_ERX552296_34_dc	Gaia et al.	204897	28.77	253	31.13	unidentified	0	0	0	0	0	0	0	0	0	0	0	0	0	0	0	0	0	0	0	0
Moniruzzaman_MM01_ERX552296_45_dc	Gaia et al.	384093	26.91	460	28.35	unidentified	0	0	0	0	0	0	0	0	0	0	0	0	0	0	0	0	0	0	0	0
Moniruzzaman_MM01_ERX552296_8_dc	Gaia et al.	401907	35.54	405	36.79	non-RS-Imiter	0	0	0	0	0	0	0	0	0	0	0	0	0	0	0	0	0	0	0	0
Moniruzzaman_MM01_ERX552297_80_dc	Gaia et al.	305154	33.26	352	34.62	unidentified	0	0	0	0	0	0	0	0	0	0	0	0	0	0	0	0	0	0	0	0
Moniruzzaman_MM01_ERX552302_25_dc	Gaia et al.	252036	28.25	308	29.53	unidentified	0	0	0	0	0	0	0	0	0	0	0	0	0	0	0	0	0	0	0	0
Moniruzzaman_MM01_ERX552302_42_dc	Gaia et al.	218952	24.83	271	26.94	non-RS-Imiter	0	0	0	0	0	0	0	0	0	0	0	0	0	0	0	0	0	0	0	0
Moniruzzaman_MM01_ERX552302_47_dc	Gaia et al.	430899	30.04	500	31.24	unidentified	0	0	0	0	0	0	0	0	0	0	0	0	0	0	0	0	0	0	0	0
Moniruzzaman_MM01_ERX555913_6_dc	Gaia et al.	310482	27.27	365	28.43	unidentified	0	0	0	0	0	0	0	0	0	0	0	0	0	0	0	0	0	0	0	0
Moniruzzaman_MM01_ERX555913_65_dc	Gaia et al.	274146	24.81	310	26.6	unidentified	0	0	0	0	0	0	0	0	0	0	0	0	0	0	0	0	0	0	0	0
Moniruzzaman_MM01_ERX555926_39_dc	Gaia et al.	288954	28.96	383	30.82	unidentified	0	0	0	0	0	0	0	0	0	0	0	0	0	0	0	0	0	0	0	0
Moniruzzaman_MM01_ERX555951_10_dc	Gaia et al.	487893	26.8	520	27.5	non-RS-Imiter	0	0	0	0	0	0	0	0	0	0	0	0	0	0	0	0	0	0	0	0
Moniruzzaman_MM01_ERX555954_29_dc	Gaia et al.	277323	26.45	314	27.68	unidentified	0	0	0	0	0	0	0	0	0	0	0	0	0	0	0	0	0	0	0	0
Moniruzzaman_MM01_ERX555965_10_dc	Gaia et al.	431190	26.58	502	27.77	unidentified	0	0	0	0	0	0	0	0	0	0	0	0	0	0	0	0	0	0	0	0
Moniruzzaman_MM01_ERX555965_5_dc	Gaia et al.	436251	27.34	520	28.32	unidentified	0	0	0	0	0	0	0	0	0	0	0	0	0	0	0	0	0	0	0	0
Moniruzzaman_MM01_ERX555965_52_dc	Gaia et al.	287898	30.72	372	31.77	unidentified	0	0	0	0	0	0	0	0	0	0	0	0	0	0	0	0	0	0	0	0
Moniruzzaman_MM01_ERX555965_56_dc	Gaia et al.	302820	22.04	373	24.73	unidentified	0	0	0	0	0	0	0	0	0	0	0	0	0	0	0	0	0	0	0	0
Moniruzzaman_MM01_ERX555967_26_dc	Gaia et al.	335919	26.33	385	27.13	unidentified	0	0	0	0	0	0	0	0	0	0	0	0	0	0	0	0	0	0	0	0
Moniruzzaman_MM01_ERX555988_97_dc	Gaia et al.	406485	26.31	473	27.49	unidentified	0	0	0	0	0	0	0	0	0	0	0	0	0	0	0	0	0	0	0	0
Moniruzzaman_MM01_ERX555997_4_dc	Gaia et al.	370239	31.52	430	32.49	unidentified	0	0	0	0	0	0	0	0	0	0	0	0	0	0	0	0	0	0	0	0
Moniruzzaman_MM01_ERX555997_5_dc	Gaia et al.	305361	27.48	354	28.83	unidentified	0	0	0	0	0	0	0	0	0	0	0	0	0	0	0	0	0	0	0	0
Moniruzzaman_MM01_ERX556007_6_dc	Gaia et al.	322440	22.11	377	23.46	unidentified	0	0	0	0	0	0	0	0	0	0	0	0	0	0	0	0	0	0	0	0
Moniruzzaman_MM01_ERX556009_6_dc	Gaia et al.	302931	26.51	355	27.25	unidentified	0	0	0	0	0	0	0	0	0	0	0	0	0	0	0	0	0	0	0	0
Moniruzzaman_MM01_ERX556031_42_dc	Gaia et al.	533112	27.03	573	27.71	unidentified	0	0	0	0	0	0	0	0	0	0	0	0	0	0	0	0	0	0	0	0
Moniruzzaman_MM01_ERX556032_62_dc	Gaia et al.	184545	28.4	196	29.91	unidentified	0	0	0	0	0	0	0	0	0	0	0	0	0	0	0	0	0	0	0	0
Moniruzzaman_MM01_ERX556037_19_dc	Gaia et al.	346257	25.63	417	26.79	non-RS-Imiter	0	0	0	0	0	0	0	0	0	0	0	0	0	0	0	0	0	0	0	0
Moniruzzaman_MM01_ERX556045_12_dc	Gaia et al.	366327	30.37	375	31.84	unidentified	0	0	0	0	0	0	0	0	0	0	0	0	0	0	0	0	0	0	0	0
Moniruzzaman_MM01_ERX556058_18_dc	Gaia et al.	153843	22.55	175	24	unidentified	0	0	0	0	0	0	0	0	0	0	0	0	0	0	0	0	0	0	0	0
Moniruzzaman_MM01_ERX556068_30_dc	Gaia et al.	256689	29.51	326	30.72	unidentified	0	0	0	0	0	0	0	0	0	0	0	0	0	0	0	0	0	0	0	0
Moniruzzaman_MM01_ERX633356_44_dc	Gaia et al.	263322	33.42	261	34.95	unidentified	0	0	0	0	0	0	0	0	0	0	0	0	0	0	0	0	0	0	0	0
Moniruzzaman_MM01_ERX943721_3_dc	Gaia et al.	189267	30.86	221	33.11	unidentified	0	0	0	0	0	0	0	0	0	0	0	0	0	0	0	0	0	0	0	0
Moniruzzaman_MM01_SRX802073_110_dc	Gaia et al.	311964	25.06	369	25.92	unidentified	0	0	0	0	0	0	0	0	0	0	0	0	0	0	0	0	0	0	0	0
Moniruzzaman_MM01_SRX802073_18_dc	Gaia et al.	305673	31.32	343	32.09	unidentified	0	0	0	0	0	0	0	0	0	0	0	0	0	0	0	0	0	0	0	0
Moniruzzaman_MM01_SRX802073_68_dc	Gaia et al.	275157	31.55	295	32.28	unidentified	0	0	0	0	0	0	0	0	0	0	0	0	0	0	0	0	0	0	0	0
Moniruzzaman_MM01_SRX802073_70_dc	Gaia et al.	259686	29.95	322	30.95	non-RS-Imiter	0	0	0	0	0	0	0	0	0	0	0	0	0	0	0	0	0	0	0	0
Moniruzzaman_MM01_SRX802073_74_dc	Gaia et al.	254418	29.97	266	30.76	unidentified	0	0	0	0	0	0	0	0	0	0	0	0	0	0	0	0	0	0	0	0
Moniruzzaman_MM01_SRX802073_99_dc	Gaia et al.	753411	27.5	883	28.42	non-RS-Imiter	0	0	0	0	0	0	0	0	0	0	0	0	0	0	0	0	0	0	0	0
Moniruzzaman_MM01_SRX802076_68_dc	Gaia et al.	308001	29.85	362	30.68	non-RS-Imiter	0	0	0	0	0	0	0	0	0	0	0	0	0	0	0	0	0	0	0	0
Moniruzzaman_MM01_SRX802077_162_dc	Gaia et al.	368469	38.1	401	39.02	non-RS-Imiter	0	0	0	0	0	0	0	0	0	0	0	0	0	0	0	0	0	0	0	0
Moniruzzaman_MM01_SRX802077_72_dc	Gaia et al.	136794	26.65	177	27.63	non-RS-Imiter	0	0	0	0	0	0	0	0	0	0	0	0	0	0	0	0	0	0	0	0
Moniruzzaman_MM01_SRX802077_84_dc	Gaia et al.	164160	35.53	204	36.56	unidentified	0	0	0	0	0	0	0	0	0	0	0	0	0	0	0	0	0	0	0	0
Moniruzzaman_MM01_SRX802143_26_dc	Gaia et al.	230244	33.78	268	34.75	non-RS-Imiter	0	0	0	0	0	0	0	0	0	0	0	0	0	0	0	0	0	0	0	0
Moniruzzaman_MM01_SRX802143_8_dc	Gaia et al.	339201	30.16	378	30.89	unidentified	0	0	0	0	0	0	0	0	0	0	0	0	0	0	0	0	0	0	0	0
Moniruzzaman_MM01_SRX802189_102_dc	Gaia et al.	391377	28.87	442	29.85	unidentified	0	0	0	0	0	0	0	0	0	0	0	0	0	0	0	0	0	0	0	0
Moniruzzaman_MM01_SRX802202_1_dc	Gaia et al.	247761	36.13	268	37.28	unidentified	0	0	0	0	0	0	0	0	0	0	0	0	0	0	0	0	0	0	0	0
Moniruzzaman_MM01_SRX802202_63_dc	Gaia et al.	309678	29.8	360	31.07	unidentified	0	0	0	0	0	0	0	0	0	0	0	0	0	0	0	0	0	0	0	0
Moniruzzaman_MM01_SRX803008_123_dc	Gaia et al.	249678	36.53	288	37.65	unidentified	0	0	0	0	0	0	0	0	0	0	0	0	0	0	0	0	0	0	0	0
Moniruzzaman_MM01_SRX803008_24_dc	Gaia et al.	331665	26.93	388	28.01	unidentified	0	0	0	0	0	0	0	0	0	0	0	0	0	0	0	0	0	0	0	0
Moniruzzaman_MM05_ERX552261_43_dc	Gaia et al.	169758	35.21	170	36.32	unidentified	0	0	0	0	0	0	0	0	0	0	0	0	0	0	0	0	0	0	0	0
Moniruzzaman_MM05_ERX552264_42_dc	Gaia et al.	337224	27.57	380	28.6	non-RS-Imiter	0	0	0	0	0	0	0	0	0	0	0	0	0	0	0	0	0	0	0	0
Moniruzzaman_MM05_ERX552270_107_dc	Gaia et al.	302277	24.04	379	25.07	unidentified	0	0	0	0	0	0	0	0	0	0	0	0	0	0	0	0	0	0	0	0
Moniruzzaman_MM05_ERX552270_36_dc	Gaia et al.	143190	22.84	200	24.45	unidentified	0	0	0	0	0	0	0	0	0	0	0	0	0	0	0	0	0	0	0	0
Moniruzzaman_MM05_ERX552270_38_dc	Gaia et al.	264807	28.84	288	29.81	unidentified	0	0	0	0	0	0	0	0	0	0	0	0	0	0	0	0	0	0	0	0
Moniruzzaman_MM05_ERX552285_69_dc	Gaia et al.	573579	30.08	660	31.42	unidentified	0	0	0	0	0	0	0	0	0	0	0	0	0	0	0	0	0	0	0	0
Moniruzzaman_MM05_ERX555907_104_dc	Gaia et al.	212013	27.17	212	28.29	unidentified	0	0	0	0	0	0	0	0	0	0	0	0	0	0	0	0	0	0	0	0
Moniruzzaman_MM05_ERX555907_15_dc	Gaia et al.	311172	27.49	371	28.56	unidentified	0	0	0	0	0	0	0	0	0	0	0	0	0	0	0	0	0	0	0	0
Moniruzzaman_MM05_ERX555931_15_dc	Gaia et al.	320100	29.42	327	30.46	unidentified	0	0	0	0	0	0	0	0	0	0	0	0	0	0	0	0	0	0	0	0
Moniruzzaman_MM05_ERX555931_51_dc	Gaia et al.	206430	29.16	266	30.06	unidentified	0	0	0	0	0	0	0	0	0	0	0	0	0	0	0	0	0	0	0	0
Moniruzzaman_MM05_ERX555931_9_dc	Gaia et al.	338331	27.99	376	29.11	unidentified	0	0	0	0	0	0	0	0	0	0	0	0	0	0	0	0	0	0	0	0
Moniruzzaman_MM05_ERX555935_132_dc	Gaia et al.	249258	28.44	251	29.11	unidentified	0	0	0	0	0	0	0	0	0	0	0	0	0	0	0	0	0	0	0	0
Moniruzzaman_MM05_ERX556094_31_dc	Gaia et al.	210174	27.12	265	28.51	unidentified	0	0	0	0	0	0	0	0	0	0	0	0	0	0	0	0	0	0	0	0
Moniruzzaman_MM05_SRX802073_24_dc	Gaia et al.	287352	23.92	343	24.67	unidentified	0	0	0	0	0	0	0	0	0	0	0	0	0	0	0	0	0	0	0	0
Moniruzzaman_MM05_SRX802074_61_dc	Gaia et al.	238686	28.34	256	29.02	unidentified	0	0	0	0	0	0	0	0	0	0	0	0	0	0	0	0	0	0	0	0
Moniruzzaman_MM05_SRX802143_55_dc	Gaia et al.	250653	25.1	306	25.83	unidentified	0	0	0	0	0	0	0	0	0	0	0	0	0	0	0	0	0	0	0	0
Moniruzzaman_MM05_SRX802963_50_dc	Gaia et al.	158610	25.81	180	26.76	unidentified	0	0	0	0	0	0	0	0	0	0	0	0	0	0	0	0	0	0	0	0
Moniruzzaman_MM06_ERX555933_51_dc	Gaia et al.	518511	22.25	484	23.76	unidentified	0	0	0	0	0	0	0	0	0	0	0	0	0	0	0	0	0	0	0	0
Moniruzzaman_MM06_SRX802073_13_dc	Gaia et al.	245310	23.67	259	25.02	unidentified	0	0	0	0	0	0	0	0	0	0	0	0	0	0	0	0	0	0	0	0
Moniruzzaman_MM07_ERX552253_37_dc	Gaia et al.	407418	22.4	445	24.09	unidentified	0	0	0	0	0	0	0	0	0	0	0	0	0	0	0	0	0	0	0	0
Moniruzzaman_MM07_ERX552255_64_dc	Gaia et al.	400434	22.73	430	23.85	unidentified	0	0	0	0	0	0	0	0	0	0	0	0	0	0	0	0	0	0	0	0
Moniruzzaman_MM07_ERX552256_88_dc	Gaia et al.	438795	20.16	456	21.1	unidentified	0	0	0	0	0	0	0	0	0	0	0	0	0	0	0	0	0	0	0	0
Moniruzzaman_MM07_ERX552261_47_dc	Gaia et al.	520185	28.14	564	29.36	unidentified	0	0	0	0	0	0	0	0	0	0	0	0	0	0	0	0	0	0	0	0
Moniruzzaman_MM07_ERX552302_17_dc	Gaia et al.	411330	20.07	418	20.96	unidentified	0	0	0	0	0	0	0	0	0	0	0	0	0	0	0	0	0	0	0	0
Moniruzzaman_MM07_ERX555933_5_dc	Gaia et al.	641358	28.09	727	28.76	unidentified	0	0	0	0	0	0	0	0	0	0	0	0	0	0	0	0	0	0	0	0
Moniruzzaman_MM07_ERX555957_21_dc	Gaia et al.	449754	19.56	457	21.04	non-RS-Imiter	0	0	0	0	0	0	0	0	0	0	0	0	0	0	0	0	0	0	0	0
Moniruzzaman_MM07_ERX555963_2_dc	Gaia et al.	316524	26.07	378	27.29	unidentified	0	0	0	0	0	0	0	0	0	0	0	0	0	0	0	0	0	0	0	0
Moniruzzaman_MM07_ERX555967_32_dc	Gaia et al.	370512	21.56	411	22.6	non-RS-Imiter	0	0	0	0	0	0	0	0	0	0	0	0	0	0	0	0	0	0	0	0
Moniruzzaman_MM07_SRX802073_62_dc	Gaia et al.	867696	25.01	891	25.88	non-RS-Imiter	0	0	0	0	0	0	0	0	0	0	0	1	0	0	0	0	0	0	0	1
Moniruzzaman_MM07_SRX802143_100_dc	Gaia et al.	549192	21.57	519	22.39	non-RS-Imiter	0	0	0	0	0	0	0	0	0	0	0	0	0	0	0	0	0	0	0	0
Moniruzzaman_MM07_SRX802963_33_dc	Gaia et al.	640770	27.25	734	28.38	non-RS-Imiter	0	0	0	0	0	0	0	1	0	0	0	1	0	0	0	0	0	0	0	0
Moniruzzaman_MM07_SRX803008_112_dc	Gaia et al.	490314	20.49	447	21.17	unidentified	0	0	0	0	0	0	0	0	0	0	0	0	0	0	0	0	0	0	0	0
Moniruzzaman_MM08_ERX552287_8_dc	Gaia et al.	346515	25.32	432	26.38	non-RS-Imiter	0	0	0	0	0	0	0	0	0	0	0	0	0	0	0	0	0	0	0	0
Moniruzzaman_MM08_ERX555915_1_dc	Gaia et al.	465318	22.49	497	23.75	unidentified	0	0	0	0	0	0	0	0	0	0	0	0	0	0	0	0	0	0	0	0
Moniruzzaman_MM08_ERX555935_69_dc	Gaia et al.	218097	26.38	238	27.78	unidentified	0	0	0	0	0	0	0	0	0	0	0	0	0	0	0	0	0	0	0	0
Moniruzzaman_MM08_SRX802077_138_dc	Gaia et al.	524217	25.33	555	25.95	non-RS-Imiter	0	0	0	0	0	0	0	0	0	0	0	1	0	0	0	0	0	0	0	0
Moniruzzaman_MM08_SRX802202_7_dc	Gaia et al.	773907	24.06	834	25.05	non-RS-Imiter	0	0	0	0	0	0	0	0	0	0	0	1	0	0	0	0	0	0	0	0
Moniruzzaman_MM09_ERX552253_3_dc	Gaia et al.	481476	31.16	499	31.82	unidentified	0	0	0	0	0	0	0	0	0	0	0	0	0	0	0	0	0	0	0	0
Moniruzzaman_MM09_ERX552255_7_dc	Gaia et al.	391353	30.6	413	31.17	non-RS-Imiter	0	0	0	0	0	0	0	0	0	0	0	0	0	0	0	0	0	0	0	0
Moniruzzaman_MM09_ERX552270_10_dc	Gaia et al.	346098	28.76	402	29.73	unidentified	0	0	0	0	0	0	0	0	0	0	0	0	0	0	0	0	0	0	0	0
Moniruzzaman_MM09_ERX552270_42_dc	Gaia et al.	673695	27.38	734	28.04	unidentified	0	0	0	0	0	0	0	0	0	0	0	0	0	0	0	0	0	0	0	0
Moniruzzaman_MM09_ERX552270_56_dc	Gaia et al.	479358	32.93	543	33.65	unidentified	0	0	0	0	0	0	0	0	0	0	0	0	0	0	0	0	0	0	0	0
Moniruzzaman_MM09_ERX552270_76_dc	Gaia et al.	419394	29.06	429	30.49	unidentified	0	0	0	0	0	0	0	0	0	0	0	0	0	0	0	0	0	0	0	0
Moniruzzaman_MM09_ERX552302_1_dc	Gaia et al.	146586	33.45	178	35.32	unidentified	0	0	0	0	0	0	0	0	0	0	0	0	0	0	0	0	0	0	0	0
Moniruzzaman_MM09_ERX555917_28_dc	Gaia et al.	545952	31.26	584	32	unidentified	0	0	0	0	0	0	0	0	0	0	0	0	0	0	0	0	0	0	0	0
Moniruzzaman_MM09_ERX555951_15_dc	Gaia et al.	546198	28.87	553	29.55	unidentified	0	0	0	0	0	0	0	0	0	0	0	0	0	0	0	0	0	0	0	0
Moniruzzaman_MM09_ERX555951_28_dc	Gaia et al.	549387	31.82	575	32.55	non-RS-Imiter	0	0	0	0	0	0	0	0	0	0	0	0	0	0	0	0	0	0	0	0
Moniruzzaman_MM09_ERX555961_42_dc	Gaia et al.	176202	29.17	205	29.91	unidentified	0	0	0	0	0	0	0	0	0	0	0	0	0	0	0	0	0	0	0	0
Moniruzzaman_MM09_ERX556034_16_dc	Gaia et al.	556029	27.03	652	27.96	unidentified	0	0	0	0	0	0	0	0	0	0	0	0	0	0	0	0	0	0	0	0
Moniruzzaman_MM09_ERX556103_23_dc	Gaia et al.	206403	25.33	253	27.15	unidentified	0	0	0	0	0	0	0	0	0	0	0	0	0	0	0	0	0	0	0	0
Moniruzzaman_MM09_ERX556134_17_dc	Gaia et al.	523689	27.93	537	28.87	unidentified	0	0	0	0	0	0	0	0	0	0	0	0	0	0	0	0	0	0	0	0
Moniruzzaman_MM10_SRX802076_48_dc	Gaia et al.	736035	33.02	764	33.61	unidentified	0	0	0	0	0	0	0	0	0	0	0	0	0	0	0	0	0	0	0	0
Moniruzzaman_MM11_ERX552257_96_dc	Gaia et al.	753915	25.39	867	26.37	non-RS-Imiter	0	0	0	0	0	0	0	1	0	0	0	0	0	0	1	0	0	0	0	0
Moniruzzaman_MM12_ERX552261_23_dc	Gaia et al.	294561	27.06	350	28.12	unidentified	0	0	0	0	0	0	0	0	0	0	0	0	0	0	0	0	0	0	0	0
Moniruzzaman_MM12_ERX552270_116_dc	Gaia et al.	324693	29.18	356	30.06	unidentified	0	0	0	0	0	0	0	0	0	0	0	0	0	0	0	0	0	0	0	0
Moniruzzaman_MM12_ERX552270_61_dc	Gaia et al.	316116	17.17	352	17.84	unidentified	0	0	0	0	0	0	0	0	0	0	0	0	0	0	0	0	0	0	0	0
Moniruzzaman_MM12_ERX552270_89_dc	Gaia et al.	363639	21.9	405	22.5	unidentified	0	0	0	0	0	0	0	0	0	0	0	0	0	0	0	0	0	0	0	0
Moniruzzaman_MM12_ERX555958_4_dc	Gaia et al.	457464	20.56	517	21.24	unidentified	0	0	0	0	0	0	0	0	0	0	0	0	0	0	0	0	0	0	0	0
Moniruzzaman_MM12_ERX556059_13_dc	Gaia et al.	350901	17.99	363	18.87	unidentified	0	0	0	0	0	0	0	0	0	0	0	0	0	0	0	0	0	0	0	0
Moniruzzaman_MM12_ERX556059_41_dc	Gaia et al.	518961	21.83	531	22.26	unidentified	0	0	0	0	0	0	0	0	0	0	0	0	0	0	0	0	0	0	0	0
Moniruzzaman_MM12_ERX556091_17_dc	Gaia et al.	385263	20.37	391	21.11	unidentified	0	0	0	0	0	0	0	0	0	0	0	0	0	0	0	0	0	0	0	0
Moniruzzaman_MM12_ERX556133_24_dc	Gaia et al.	283446	22.58	331	23.74	unidentified	0	0	0	0	0	0	0	0	0	0	0	0	0	0	0	0	0	0	0	0
Moniruzzaman_MM12_SRX802189_96_dc	Gaia et al.	367305	17.68	418	18.22	unidentified	0	0	0	0	0	0	0	0	0	0	0	0	0	0	0	0	0	0	0	0
Moniruzzaman_MM13_SRX802073_118_dc	Gaia et al.	252453	26.05	315	26.65	unidentified	0	0	0	0	0	0	0	0	0	0	0	0	0	0	0	0	0	0	0	0
Moniruzzaman_MM13_SRX802077_119_dc	Gaia et al.	281559	26.65	344	27.87	unidentified	0	0	0	0	0	0	0	0	0	0	0	0	0	0	0	0	0	0	0	0
Moniruzzaman_MM13_SRX802077_35_dc	Gaia et al.	424608	26.75	491	27.49	non-RS-Imiter	0	0	0	0	0	0	0	0	0	0	0	0	0	0	0	0	0	0	0	0
Moniruzzaman_MM13_SRX802143_64_dc	Gaia et al.	529632	19.61	619	20.56	non-RS-Imiter	0	0	0	0	0	0	0	0	0	0	0	0	0	0	0	0	0	0	0	0
Moniruzzaman_MM13_SRX803008_78_dc	Gaia et al.	568461	29.42	639	30.22	unidentified	0	0	0	0	0	0	0	0	0	0	0	0	0	0	0	0	0	0	0	0
Moniruzzaman_MM14_ERX556315_47_dc	Gaia et al.	942954	29.66	1033	31.28	unidentified	0	0	0	0	0	0	0	0	0	0	0	0	0	0	0	0	0	0	0	0
Moniruzzaman_MM14_ERX633345_33_dc	Gaia et al.	321645	36.73	375	37.23	unidentified	0	0	0	0	0	0	0	0	0	0	0	0	0	0	0	0	0	0	0	0
Moniruzzaman_MM14_SRX802963_76_dc	Gaia et al.	647688	29.75	916	30.78	non-RS-Imiter	0	0	0	0	0	0	0	1	0	1	0	1	0	1	0	0	0	0	0	0
Moniruzzaman_MM15_ERX556043_42_dc	Gaia et al.	611175	23.39	719	24.82	unidentified	0	0	0	0	0	0	0	0	0	0	0	0	0	0	0	0	0	0	0	0
Moniruzzaman_MM16_ERX552255_53_dc	Gaia et al.	393366	20.55	436	20.93	unidentified	0	0	0	0	0	0	0	0	0	0	0	0	0	0	0	0	0	0	0	0
Moniruzzaman_MM16_ERX552256_53_dc	Gaia et al.	166335	23.71	171	24.74	unidentified	0	0	0	0	0	0	0	0	0	0	0	0	0	0	0	0	0	0	0	0
Moniruzzaman_MM16_ERX552300_8_dc	Gaia et al.	809874	23.28	829	23.97	RS-Imiter	1	0	0	0	0	0	1	1	0	1	1	1	0	0	0	0	0	0	1	0
Moniruzzaman_MM16_ERX556094_26_dc	Gaia et al.	910029	25.2	922	26.02	non-RS-Imiter	0	0	0	0	0	0	0	0	0	0	0	1	0	0	0	0	0	0	0	1
Moniruzzaman_MM16_ERX556094_51_dc	Gaia et al.	529821	21.72	590	22.66	non-RS-Imiter	0	0	0	0	0	0	0	1	0	0	0	0	0	0	0	0	0	0	0	1
Moniruzzaman_MM16_SRX802202_77_dc	Gaia et al.	758706	22.25	792	22.87	non-RS-Imiter	0	0	0	0	0	0	0	1	1	0	0	0	0	0	0	0	0	0	0	0
Moniruzzaman_MM16_SRX802963_30_dc	Gaia et al.	531969	22.83	576	23.24	unidentified	0	0	0	0	0	0	0	0	0	0	0	0	0	0	0	0	0	0	0	0
Moniruzzaman_MM17_ERX552270_68_dc	Gaia et al.	416157	28.17	428	28.95	unidentified	0	0	0	0	0	0	0	0	0	0	0	0	0	0	0	0	0	0	0	0
Moniruzzaman_MM18_ERX633342_1_dc	Gaia et al.	471225	32.29	536	33.32	unidentified	0	0	0	0	0	0	0	0	0	0	0	0	0	0	0	0	0	0	0	0
mPacV_611	Gaia et al.	576345	25.32	574	25.69	non-RS-Imiter	0	0	0	0	0	0	0	0	0	0	0	0	0	0	0	0	0	0	0	0
oPacV_421	Gaia et al.	396798	28	433	28.61	non-RS-Imiter	0	0	0	0	0	0	0	0	0	0	0	0	0	0	0	0	0	0	0	0
oPacV_662	Gaia et al.	620856	30.96	628	31.65	non-RS-Imiter	0	0	0	0	0	0	1	0	0	0	0	0	0	0	0	0	0	0	0	0
Pandoravirus_KP136319_inopinatum_isolate_KlaHel	Gaia et al.	1689780	60.66	1975	63.19	Algavirales	0	0	0	0	0	0	0	0	0	0	0	0	0	0	0	0	0	0	0	0
Pandoraviruses_MG011689_Pandoravirus_quercus_	Gaia et al.	1575039	60.72	1606	63.5	Algavirales	0	0	0	0	0	0	0	0	0	0	0	0	0	0	0	0	0	0	0	0
Pandoraviruses_MG011690_Pandoravirus_neocaledonia	Gaia et al.	1591161	60.6	1909	62.52	Algavirales	0	0	0	0	0	0	0	0	0	0	0	0	0	0	0	0	0	0	0	1
Pandoraviruses_MG011691_Pandoravirus_macleodensis	Gaia et al.	1432536	57.94	1703	60.36	Algavirales	0	0	0	0	0	0	0	0	0	0	0	0	0	0	0	0	0	0	0	1
Pandoraviruses_NC_021858_Pandoravirus_dulcis	Gaia et al.	1382079	63.66	1314	67.24	Algavirales	0	0	0	0	0	0	0	0	0	0	0	0	0	0	0	0	0	0	0	1
Pandoraviruses_NC_022098_Pandoravirus_salinus	Gaia et al.	1879923	61.72	1902	64.14	Algavirales	0	0	0	0	0	0	0	0	0	0	0	0	0	0	0	0	0	0	1	1
Pandoraviruses_NC_027867_Mollivirus_sibericum_isolate_P1084_T	Gaia et al.	529779	60.11	510	61.49	Algavirales	0	0	0	0	0	0	0	0	0	0	0	0	0	0	0	0	0	0	0	0
Phycodnaviridae_AF204951_Ectocarpus_siliculosus_virus	Gaia et al.	269991	51.73	312	52.67	unidentified	0	0	0	0	0	0	0	0	0	0	0	0	0	0	0	0	0	0	0	0
Phycodnaviridae_AY225135_Feldmannia_irregularis_virus_a_strain_FirrV_1	Gaia et al.	160473	49.89	213	50.73	unidentified	0	0	0	0	0	0	0	0	0	0	0	0	0	0	0	0	0	0	0	0
Phycodnaviridae_DQ491001_Paramecium_bursaria_chlorella_virus_MT325	Gaia et al.	286482	45.31	343	46.56	unidentified	0	0	0	0	0	0	0	0	0	0	0	0	0	0	0	0	0	0	0	0
Phycodnaviridae_DQ491002_Paramecium_bursaria_Chlorella_virus_NY2A_Chlorella_virus_NY2A	Gaia et al.	334761	40.69	416	41.72	unidentified	0	0	0	0	0	0	0	0	0	0	0	0	0	0	0	0	0	0	0	0
Phycodnaviridae_DQ491003_Paramecium_bursaria_Chlorella_virus_AR158	Gaia et al.	311166	40.76	387	41.81	unidentified	0	0	0	0	0	0	0	0	0	0	0	0	0	0	0	0	0	0	0	0
Phycodnaviridae_DQ890022_Paramecium_bursaria_Chlorella_virus_FR483	Gaia et al.	293499	44.61	350	45.86	unidentified	0	0	0	0	0	0	0	0	0	0	0	0	0	0	0	0	0	0	0	0
Phycodnaviridae_EF101928_Acanthocystis_turfacea_Chlorella_virus_1	Gaia et al.	263274	49.4	353	50.76	unidentified	0	0	0	0	0	0	0	0	0	0	0	0	0	0	0	0	0	0	0	0
Phycodnaviridae_EU304328_Ostreococcus_tauri_virus_OtV5	Gaia et al.	174858	44.78	236	45.3	unidentified	0	0	0	0	0	0	0	0	0	0	0	0	0	0	0	0	0	0	0	0
Phycodnaviridae_EU916176_Feldmannia_species_virus_isolate_FsV_158	Gaia et al.	131562	51.8	155	53.04	unidentified	0	0	0	0	0	0	0	0	0	0	0	0	0	0	0	0	0	0	0	0
Phycodnaviridae_FN386611_Ostreococcus_tauri_virus_1	Gaia et al.	179481	44.55	245	45.21	unidentified	0	0	0	0	0	0	0	0	0	0	0	0	0	0	0	0	0	0	0	0
Phycodnaviridae_FN429076_Emiliania_huxleyi_virus_99B1	Gaia et al.	318540	39.87	433	40.52	Algavirales	0	0	0	0	0	0	0	0	0	0	0	0	0	0	0	0	0	0	0	0
Phycodnaviridae_HM004429_Micromonas_sp_RCC1109_virus_MpV1	Gaia et al.	172647	40.85	247	41.3	unidentified	0	0	0	0	0	0	0	0	0	0	0	0	0	0	0	0	0	0	0	0
Phycodnaviridae_HM004430_Bathycoccus_sp_RCC1105_virus_BpV2	Gaia et al.	176142	36.98	218	37.57	unidentified	0	0	0	0	0	0	0	0	0	0	0	0	0	0	0	0	0	0	0	0
Phycodnaviridae_HM004431_Ostreococcus_lucimarinus_virus_OlV1	Gaia et al.	181431	40.9	258	41.35	unidentified	0	0	0	0	0	0	0	0	0	0	0	0	0	0	0	0	0	0	0	0
Phycodnaviridae_HM004432_Bathycoccus_sp_RCC1105_virus_BpV1	Gaia et al.	188910	37.21	212	37.75	unidentified	0	0	0	0	0	0	0	0	0	0	0	0	0	0	0	0	0	0	0	0
Phycodnaviridae_HQ633059_Ostreococcus_lucimarinus_virus_OlV6	Gaia et al.	171126	41.63	257	42.05	unidentified	0	0	0	0	0	0	0	0	0	0	0	0	0	0	0	0	0	0	0	0
Phycodnaviridae_HQ633060_Ostreococcus_lucimarinus_virus_OlV3	Gaia et al.	178290	41.41	272	41.84	unidentified	0	0	0	0	0	0	0	0	0	0	0	0	0	0	0	0	0	0	0	0
Phycodnaviridae_HQ634144_Phaeocystis_globosa_virus_14T	Gaia et al.	408360	31.93	447	33.48	non-RS-Imiter	0	0	0	0	0	0	0	0	0	0	0	0	0	0	0	0	0	0	0	0
Phycodnaviridae_HQ704802_Organic_Lake_phycodnavirus_1	Gaia et al.	309849	29.49	438	30.1	non-RS-Imiter	0	0	0	0	0	0	0	0	0	0	0	0	0	0	0	0	0	0	0	0
Phycodnaviridae_HQ704803_Organic_Lake_phycodnavirus_2	Gaia et al.	248361	28.37	361	29.41	non-RS-Imiter	0	0	0	0	0	0	0	0	0	0	0	0	0	0	0	0	0	0	0	0
Phycodnaviridae_JF411744_Paramecium_bursaria_Chlorella_virus_1	Gaia et al.	298923	39.97	362	41.15	unidentified	0	0	0	0	0	0	0	0	0	0	0	0	0	0	0	0	0	0	0	0
Phycodnaviridae_JF974316_Ostreococcus_lucimarinus_virus_OlV4	Gaia et al.	170625	39.48	277	40.86	unidentified	0	0	0	0	0	0	0	0	0	0	0	0	0	0	0	0	0	0	0	0
Phycodnaviridae_JF974320_Micromonas_pusilla_virus_SP1	Gaia et al.	160782	40.54	240	41	unidentified	0	0	0	0	0	0	0	0	0	0	0	0	0	0	0	0	0	0	0	0
Phycodnaviridae_JN225873_Ostreococcus_tauri_virus_RT_2011	Gaia et al.	177621	42.24	259	42.7	unidentified	0	0	0	0	0	0	0	0	0	0	0	0	0	0	0	0	0	0	0	0
Phycodnaviridae_JX997154_Paramecium_bursaria_Chlorella_virus_AP110A	Gaia et al.	296094	44.25	359	45.48	unidentified	0	0	0	0	0	0	0	0	0	0	0	0	0	0	0	0	0	0	0	0
Phycodnaviridae_JX997155_Acanthocystis_turfacea_Chlorella_virus_Br0604L	Gaia et al.	266403	48.81	367	50.34	unidentified	0	0	0	0	0	0	0	0	0	0	0	0	0	0	0	0	0	0	0	0
Phycodnaviridae_JX997156_Acanthocystis_turfacea_Chlorella_virus_Can0610SP	Gaia et al.	281439	49.41	365	50.77	unidentified	0	0	0	0	0	0	0	0	0	0	0	0	0	0	0	0	0	0	0	0
Phycodnaviridae_JX997157_Paramecium_bursaria_Chlorella_virus_Can18_4	Gaia et al.	293166	44.68	360	45.92	unidentified	0	0	0	0	0	0	0	0	0	0	0	0	0	0	0	0	0	0	0	0
Phycodnaviridae_JX997158_Acanthocystis_turfacea_Chlorella_virus_Canal_1	Gaia et al.	262884	50.85	356	52.35	unidentified	0	0	0	0	0	0	0	0	0	0	0	0	0	0	0	0	0	0	0	0
Phycodnaviridae_JX997160_Paramecium_bursaria_Chlorella_virus_CVB_1	Gaia et al.	287547	44.25	345	45.52	unidentified	0	0	0	0	0	0	0	0	0	0	0	0	0	0	0	0	0	0	0	0
Phycodnaviridae_JX997161_Paramecium_bursaria_Chlorella_virus_CVG_1	Gaia et al.	284478	44.89	346	46.13	unidentified	0	0	0	0	0	0	0	0	0	0	0	0	0	0	0	0	0	0	0	0
Phycodnaviridae_JX997163_Paramecium_bursaria_Chlorella_virus_CVM_1	Gaia et al.	293529	44.42	356	45.7	unidentified	0	0	0	0	0	0	0	0	0	0	0	0	0	0	0	0	0	0	0	0
Phycodnaviridae_JX997164_Paramecium_bursaria_Chlorella_virus_CVR_1	Gaia et al.	292551	44.46	358	45.67	unidentified	0	0	0	0	0	0	0	0	0	0	0	0	0	0	0	0	0	0	0	0
Phycodnaviridae_JX997165_Paramecium_bursaria_Chlorella_virus_CvsA1	Gaia et al.	277080	40.19	344	41.36	unidentified	0	0	0	0	0	0	0	0	0	0	0	0	0	0	0	0	0	0	0	0
Phycodnaviridae_JX997166_Paramecium_bursaria_Chlorella_virus_CZ_2	Gaia et al.	272391	45.08	345	46.45	unidentified	0	0	0	0	0	0	0	0	0	0	0	0	0	0	0	0	0	0	0	0
Phycodnaviridae_JX997167_Paramecium_bursaria_Chlorella_virus_Fr5L	Gaia et al.	261102	44.65	357	46.09	unidentified	0	0	0	0	0	0	0	0	0	0	0	0	0	0	0	0	0	0	0	0
Phycodnaviridae_JX997168_Acanthocystis_turfacea_Chlorella_virus_GM0701_1	Gaia et al.	284790	48.32	375	49.82	unidentified	0	0	0	0	0	0	0	0	0	0	0	0	0	0	0	0	0	0	0	0
Phycodnaviridae_JX997169_Paramecium_bursaria_Chlorella_virus_IL_3A	Gaia et al.	290322	40.17	359	41.32	unidentified	0	0	0	0	0	0	0	0	0	0	0	0	0	0	0	0	0	0	0	0
Phycodnaviridae_JX997170_Paramecium_bursaria_Chlorella_virus_IL_5_2s1	Gaia et al.	308754	40.56	387	41.64	unidentified	0	0	0	0	0	0	0	0	0	0	0	0	0	0	0	0	0	0	0	0
Phycodnaviridae_JX997171_Paramecium_bursaria_Chlorella_virus_KS1B	Gaia et al.	254865	40.3	343	41.55	unidentified	0	0	0	0	0	0	0	0	0	0	0	0	0	0	0	0	0	0	0	0
Phycodnaviridae_JX997174_Acanthocystis_turfacea_Chlorella_virus_MN0810_1	Gaia et al.	290217	52.01	376	53.63	unidentified	0	0	0	0	0	0	0	0	0	0	0	0	0	0	0	0	0	0	0	0
Phycodnaviridae_JX997176_Paramecium_bursaria_Chlorella_virus_NE_JV_1	Gaia et al.	289251	46.74	358	47.77	unidentified	0	0	0	0	0	0	0	0	0	0	0	0	0	0	0	0	0	0	0	0
Phycodnaviridae_JX997177_Acanthocystis_turfacea_Chlorella_virus_NE_JV_2	Gaia et al.	288174	48.37	378	49.74	unidentified	0	0	0	0	0	0	0	0	0	0	0	0	0	0	0	0	0	0	0	0
Phycodnaviridae_JX997178_Acanthocystis_turfacea_Chlorella_virus_NE_JV_3	Gaia et al.	271599	49.26	360	50.68	unidentified	0	0	0	0	0	0	0	0	0	0	0	0	0	0	0	0	0	0	0	0
Phycodnaviridae_JX997180_Acanthocystis_turfacea_Chlorella_virus_NTS_1	Gaia et al.	291204	48.13	383	49.55	unidentified	0	0	0	0	0	0	0	0	0	0	0	0	0	0	0	0	0	0	0	0
Phycodnaviridae_JX997181_Paramecium_bursaria_Chlorella_virus_NW665_2	Gaia et al.	292527	44.14	358	45.37	unidentified	0	0	0	0	0	0	0	0	0	0	0	0	0	0	0	0	0	0	0	0
Phycodnaviridae_JX997184_Paramecium_bursaria_Chlorella_virus_OR0704_2_2	Gaia et al.	280518	45.03	360	46.37	unidentified	0	0	0	0	0	0	0	0	0	0	0	0	0	0	0	0	0	0	0	0
Phycodnaviridae_JX997185_Acanthocystis_turfacea_Chlorella_virus_OR0704_3	Gaia et al.	279852	48.76	370	50.19	unidentified	0	0	0	0	0	0	0	0	0	0	0	0	0	0	0	0	0	0	0	0
Phycodnaviridae_JX997186_Acanthocystis_turfacea_Chlorella_virus_TN603_4_2	Gaia et al.	291093	48.53	370	49.94	unidentified	0	0	0	0	0	0	0	0	0	0	0	0	0	0	0	0	0	0	0	0
Phycodnaviridae_JX997187_Acanthocystis_turfacea_Chlorella_virus_WI0606	Gaia et al.	258117	49.4	352	50.89	unidentified	0	0	0	0	0	0	0	0	0	0	0	0	0	0	0	0	0	0	0	0
Phycodnaviridae_KF481685_Emiliania_huxleyi_virus_18	Gaia et al.	332799	40.34	473	41.06	Algavirales	0	0	0	0	0	0	0	0	0	0	0	0	0	0	0	0	0	0	0	0
Phycodnaviridae_KF481686_Emiliania_huxleyi_virus_145	Gaia et al.	326013	39.63	500	40.74	Algavirales	0	0	0	0	0	0	0	0	0	0	0	0	0	0	0	0	0	0	0	0
Phycodnaviridae_KJ645900_Aureococcus_anophagefferens_virus_isolate_BtV_01	Gaia et al.	333771	28.74	401	29.37	non-RS-Imiter	0	0	0	0	0	0	0	0	0	0	0	0	0	0	0	0	0	0	0	0
Phycodnaviridae_KP874735_Ostreococcus_mediterraneus_virus_1_isolate_OmV1	Gaia et al.	183291	44.62	247	45.11	unidentified	0	0	0	0	0	0	0	0	0	0	0	0	0	0	0	0	0	0	0	0
Phycodnaviridae_KP874736_Ostreococcus_lucimarinus_virus_2_isolate_Olv2	Gaia et al.	184353	41.23	271	41.73	unidentified	0	0	0	0	0	0	0	0	0	0	0	0	0	0	0	0	0	0	0	0
Phycodnaviridae_KP874737_Ostreococcus_lucimarinus_virus_7_isolate_OlV7	Gaia et al.	170679	40.99	244	41.4	unidentified	0	0	0	0	0	0	0	0	0	0	0	0	0	0	0	0	0	0	0	0
Phycodnaviridae_KT820662_Chrysochromulina_ericina_virus_isolate_CeV_01B	Gaia et al.	435417	25.35	526	26.11	non-RS-Imiter	0	0	0	0	0	0	0	0	0	0	0	0	0	0	0	0	0	0	0	0
Phycodnaviridae_KX008963_Heterosigma_akashiwo_virus_01_isolate_HaV53	Gaia et al.	241248	30.37	288	31.44	unidentified	0	0	0	0	0	0	0	0	0	0	0	0	0	0	0	0	0	0	0	0
Phycodnaviridae_KX857749_Only_Syngen_Nebraska_virus_5	Gaia et al.	295392	42.37	357	43.58	unidentified	0	0	0	0	0	0	0	0	0	0	0	0	0	0	0	0	0	0	0	0
Phycodnaviridae_KY747489_Dishui_lake_phycodnavirus_1	Gaia et al.	168219	52.73	219	53.46	unidentified	0	0	0	0	0	0	0	0	0	0	0	0	0	0	0	0	0	0	0	0
Phycodnaviridae_LC015647_Yellowstone_lake_phycodnavirus_1	Gaia et al.	168246	47.7	246	48.21	unidentified	0	0	0	0	0	0	0	0	0	0	0	0	0	0	0	0	0	0	0	0
Phycodnaviridae_LC015648_Yellowstone_lake_phycodnavirus_2	Gaia et al.	160434	49.87	230	50.45	unidentified	0	0	0	0	0	0	0	0	0	0	0	0	0	0	0	0	0	0	0	0
Phycodnaviridae_LC015649_Yellowstone_lake_phycodnavirus_3	Gaia et al.	158163	55	245	55.88	unidentified	0	0	0	0	0	0	0	0	0	0	0	0	0	0	0	0	0	0	0	0
Pithoviridae_KF740664_Pithovirus_sibericum_isolate_P1084_T	Gaia et al.	412959	35.8	467	41.2	unidentified	0	0	0	0	0	0	0	0	0	0	0	0	0	0	0	0	0	0	0	0
Pithoviridae_LT671577_Cedratvirus_A11_monopartite	Gaia et al.	481371	41.49	659	43.45	unidentified	0	0	0	0	0	0	0	0	0	0	0	0	0	0	0	0	0	0	0	0
Pithoviridae_LT906555_Orpheovirus_IHUMI_LCC2	Gaia et al.	999717	24.98	1299	28.5	Pimascovirales	0	0	1	0	1	1	1	1	0	0	0	0	0	0	1	1	0	0	0	1
Pithoviridae_LT907979_Cedratvirus_lausannensis_cClCRIB_75	Gaia et al.	480552	42.78	653	43.66	unidentified	0	0	0	0	0	0	0	0	0	0	0	0	0	0	0	0	0	0	0	0
Pithoviridae_LT994651_Brazilian_cedratvirus_IHUMI_strain_IHUMI_27_7	Gaia et al.	385329	42.3	528	43.49	unidentified	0	0	0	0	0	0	0	0	0	0	0	0	0	0	0	0	0	0	0	0
Pithoviridae_LT994652_Cedratvirus_Zaza_IHUMI_strain_IHUMI_S29	Gaia et al.	473409	42.71	637	43.6	unidentified	0	0	0	0	0	0	0	0	0	0	0	0	0	0	0	0	0	0	0	0
Pithoviridae_MK072489_Solivirus_sp_clone_Solivirus_1	Gaia et al.	248616	37.42	268	38.47	unidentified	0	0	0	0	0	0	0	0	0	0	0	0	0	0	0	0	0	0	0	0
Pithoviridae_MK072498_Solumvirus_sp_clone_Solumvirus_1	Gaia et al.	272718	35.3	273	36.44	unidentified	0	0	0	0	0	0	0	0	0	0	0	0	0	0	0	0	0	0	0	0
Poxviridae_AF012825_Ectromelia_virus_strain_Moscow	Gaia et al.	183093	33.18	216	33.92	Chitovirales	0	0	0	0	0	0	0	0	0	0	0	0	0	0	0	0	0	0	0	0
Poxviridae_AF063866_Melanoplus_sanguinipes_entomopoxvirus_Tucson	Gaia et al.	214692	18.27	254	18.65	Chitovirales	0	0	0	0	0	0	0	0	0	0	0	0	0	0	0	0	0	0	0	0
Poxviridae_AF170722_Rabbit_fibroma_virus	Gaia et al.	150462	39.53	165	40.03	Chitovirales	0	0	0	0	0	0	0	0	0	0	0	0	0	0	0	0	0	0	0	0
Poxviridae_AF198100_Fowlpox_virus	Gaia et al.	243873	30.89	251	31.63	Chitovirales	0	0	0	0	0	0	0	0	0	0	0	0	0	0	0	0	0	0	0	0
Poxviridae_AF250284_Amsacta_moorei_entomopoxvirus	Gaia et al.	213750	17.78	264	18.3	unidentified	0	0	0	0	0	0	0	0	0	0	0	0	0	0	0	0	0	0	0	0
Poxviridae_AF325528_Lumpy_skin_disease_virus_NI_2490_isolate_Neethling_2490	Gaia et al.	143817	25.91	155	26.28	Chitovirales	0	0	0	0	0	0	0	0	0	0	0	0	0	0	0	0	0	0	0	0
Poxviridae_AF380138_Monkeypox_virus_strain_Zaire_96_I_16	Gaia et al.	172947	33.09	201	33.78	Chitovirales	0	0	0	0	0	0	0	0	0	0	0	0	0	0	0	0	0	0	0	0
Poxviridae_AF410153_Swinepox_virus_isolate_17077_99	Gaia et al.	140847	27.4	151	27.73	Chitovirales	0	0	0	0	0	0	0	0	0	0	0	0	0	0	0	0	0	0	0	0
Poxviridae_AF438165_Camelpox_virus_M_96_Kazakhstan	Gaia et al.	180471	33.17	215	33.83	Chitovirales	0	0	0	0	0	0	0	0	0	0	0	0	0	0	0	0	0	0	0	0
Poxviridae_AF482758_Cowpox_virus_strain_Brighton_Red	Gaia et al.	203631	33.4	207	34.18	Chitovirales	0	0	0	0	0	0	0	0	0	0	0	0	0	0	0	0	0	0	0	0
Poxviridae_AJ293568_Yaba_like_disease_virus_YLDV	Gaia et al.	139068	27	153	27.34	Chitovirales	0	0	0	0	0	0	0	0	0	0	0	0	0	0	0	0	0	0	0	0
Poxviridae_AP013055_Anomala_cuprea_entomopoxvirus_strain_CV6M	Gaia et al.	225597	19.98	285	20.37	Chitovirales	0	0	0	0	0	0	0	0	0	0	0	0	0	0	0	0	0	0	0	0
Poxviridae_AY077832_Sheeppox_virus_10700_99_strain_TU_V02127	Gaia et al.	139365	25.01	148	25.52	Chitovirales	0	0	0	0	0	0	0	0	0	0	0	0	0	0	0	0	0	0	0	0
Poxviridae_AY077835_Goatpox_virus_Pellor	Gaia et al.	140223	25.31	152	25.74	Chitovirales	0	0	0	0	0	0	0	0	0	0	0	0	0	0	0	0	0	0	0	0
Poxviridae_AY318871_Canarypox_virus_strain_ATCC_VR_111	Gaia et al.	323433	30.37	320	30.98	Chitovirales	0	0	0	0	0	0	0	0	0	0	0	0	0	0	0	0	0	0	0	0
Poxviridae_AY386264_Orf_virus_strain_OV_SA00	Gaia et al.	121701	63.44	132	65.76	Chitovirales	0	0	0	0	0	0	0	0	0	0	0	0	0	0	0	0	0	0	0	0
Poxviridae_AY386265_Bovine_papular_stomatitis_virus_strain_BV_AR02	Gaia et al.	124620	64.5	132	65.63	Chitovirales	0	0	0	0	0	0	0	0	0	0	0	0	0	0	0	0	0	0	0	0
Poxviridae_AY386371_Yaba_monkey_tumor_virus	Gaia et al.	126666	29.83	139	30.22	Chitovirales	0	0	0	0	0	0	0	0	0	0	0	0	0	0	0	0	0	0	0	0
Poxviridae_AY689436_Deerpox_virus_W_848_83	Gaia et al.	157830	26.16	174	26.52	Chitovirales	0	0	0	0	0	0	0	0	0	0	0	0	0	0	0	0	0	0	0	0
Poxviridae_DQ356948_Nile_crocodilepox_virus	Gaia et al.	169851	61.92	172	63.11	Chitovirales	0	0	0	0	0	0	0	0	0	0	0	0	0	0	0	0	0	0	0	0
Poxviridae_GQ329670_Pseudocowpox_virus_strain_VR634	Gaia et al.	127305	64.99	136	67.35	Chitovirales	0	0	0	0	0	0	0	0	0	0	0	0	0	0	0	0	0	0	0	0
Poxviridae_HE601899_Squirrel_poxvirus_strain_Red_squirrel	Gaia et al.	141984	66.69	146	67.29	Chitovirales	0	0	0	0	0	0	0	0	0	0	0	0	0	0	0	0	0	0	0	0
Poxviridae_HF679131_Adoxophyes_honmai_enomopoxvirus	Gaia et al.	210609	21	251	21.51	unidentified	0	0	0	0	0	0	0	0	0	0	0	0	0	0	0	0	0	0	0	0
Poxviridae_HF679132_Choristoneura_biennis_entomopoxvirus	Gaia et al.	268218	19.73	333	20.4	unidentified	0	0	0	0	0	0	0	0	0	0	0	0	0	0	0	0	0	0	0	0
Poxviridae_HF679133_Choristoneura_rosaceana_entomopoxvirus	Gaia et al.	249141	19.47	301	20.12	unidentified	0	0	0	0	0	0	0	0	0	0	0	0	0	0	0	0	0	0	0	0
Poxviridae_HF679134_Mythimna_separata_entomopoxvirus	Gaia et al.	249054	19.69	306	20.48	unidentified	0	0	0	0	0	0	0	0	0	0	0	0	0	0	0	0	0	0	0	0
Poxviridae_HQ647181_Cotia_virus_SPAn232	Gaia et al.	168996	23.59	183	24.2	Chitovirales	0	0	0	0	0	0	0	0	0	0	0	0	0	0	0	0	0	0	0	0
Poxviridae_HQ849551_Yoka_poxvirus_strain_DakArB_4268	Gaia et al.	162525	25.58	180	26.2	Chitovirales	0	0	0	0	0	0	0	0	0	0	0	0	0	0	0	0	0	0	0	0
Poxviridae_KJ801920_Pigeonpox_virus_isolate_FeP2	Gaia et al.	239499	29.52	286	30.28	Chitovirales	0	0	0	0	0	0	0	0	0	0	0	0	0	0	0	0	0	0	0	0
Poxviridae_KJ859677_Penguinpox_virus_isolate_PSan92	Gaia et al.	267276	29.5	302	30.2	Chitovirales	0	0	0	0	0	0	0	0	0	0	0	0	0	0	0	0	0	0	0	0
Poxviridae_KM502564_Parapoxvirus_red_deer_HL953_strain_HL953	Gaia et al.	128244	64.96	131	66.45	Chitovirales	0	0	0	0	0	0	0	0	0	0	0	0	0	0	0	0	0	0	0	0
Poxviridae_KP143769_Raccoonpox_virus	Gaia et al.	198219	32.33	208	32.94	Chitovirales	0	0	0	0	0	0	0	0	0	0	0	0	0	0	0	0	0	0	0	0
Poxviridae_KP728110_Turkeypox_virus_strain_TKPV_HU1124_2011	Gaia et al.	171408	29.78	189	30.41	Chitovirales	0	0	0	0	0	0	0	0	0	0	0	0	0	0	0	0	0	0	0	0
Poxviridae_KT159937_Salmon_gill_poxvirus	Gaia et al.	227676	37.55	213	38.21	Chitovirales	0	0	0	0	0	0	0	0	0	0	0	0	0	0	0	0	0	0	0	0
Poxviridae_KU749310_Skunkpox_virus_strain_WA	Gaia et al.	203994	31.5	207	32.16	Chitovirales	0	0	0	0	0	0	0	0	0	0	0	0	0	0	0	0	0	0	0	0
Poxviridae_KU749311_Volepox_virus_strain_CA	Gaia et al.	200877	31.27	209	31.86	Chitovirales	0	0	0	0	0	0	0	0	0	0	0	0	0	0	0	0	0	0	0	0
Poxviridae_KU980965_Pteropox_virus_strain_Australia	Gaia et al.	126852	33.76	138	34.18	Chitovirales	0	0	0	0	0	0	0	0	0	0	0	0	0	0	0	0	0	0	0	0
Poxviridae_KY094066_BeAn_58058_virus	Gaia et al.	151500	24.24	212	24.78	Chitovirales	0	0	0	0	0	0	0	0	0	0	0	0	0	0	0	0	0	0	0	0
Poxviridae_KY382358_Seal_parapoxvirus_isolate_AFK76s1	Gaia et al.	119382	55.92	124	56.45	Chitovirales	0	0	0	0	0	0	0	0	0	0	0	0	0	0	0	0	0	0	0	0
Poxviridae_KY569020_Cowpox_virus_strain_CPXV_CheNuru_DK_2012	Gaia et al.	186510	33.26	214	33.87	Chitovirales	0	0	0	0	0	0	0	0	0	0	0	0	0	0	0	0	0	0	0	0
Poxviridae_KY747497_Eptesipox_virus_strain_Washington	Gaia et al.	168549	23.56	194	24.04	Chitovirales	0	0	0	0	0	0	0	0	0	0	0	0	0	0	0	0	0	0	0	0
Poxviridae_LT706528_Variola_virus_isolate_VARV_V563	Gaia et al.	162933	32.69	200	33.35	Chitovirales	0	0	0	0	0	0	0	0	0	0	0	0	0	0	0	0	0	0	0	0
Poxviridae_LT896721_Cowpox_virus_isolate_Ger_2010_MKY	Gaia et al.	204687	33.58	210	34.16	Chitovirales	0	0	0	0	0	0	0	0	0	0	0	0	0	0	0	0	0	0	0	0
Poxviridae_LT896722_Cowpox_virus_isolate_Ger_2007_Vole	Gaia et al.	210978	33.48	213	34.12	Chitovirales	0	0	0	0	0	0	0	0	0	0	0	0	0	0	0	0	0	0	0	0
Poxviridae_LT966077_Vaccinia_virus_WR_strain_WR_ATCC_VR_2035	Gaia et al.	169689	33.33	201	33.97	Chitovirales	0	0	0	0	0	0	0	0	0	0	0	0	0	0	0	0	0	0	0	0
Poxviridae_LT993231_Cowpox_virus_isolate_Ger_2015_Prairie_dog	Gaia et al.	207162	33.49	216	34.14	Chitovirales	0	0	0	0	0	0	0	0	0	0	0	0	0	0	0	0	0	0	0	0
Poxviridae_MF001304_Murmansk_poxvirus_strain_LEIV_11411	Gaia et al.	193650	29.79	211	30.27	Chitovirales	0	0	0	0	0	0	0	0	0	0	0	0	0	0	0	0	0	0	0	0
Poxviridae_MF001305_NY_014_poxvirus_strain_2013	Gaia et al.	186264	29.52	204	30.02	Chitovirales	0	0	0	0	0	0	0	0	0	0	0	0	0	0	0	0	0	0	0	0
Poxviridae_MF503315_UNVERIFIED_Squirrelpox_virus_Berlin_2015	Gaia et al.	132165	38.62	136	39.18	Chitovirales	0	0	0	0	0	0	0	0	0	0	0	0	0	0	0	0	0	0	0	0
Poxviridae_MF678796_Flamingopox_virus_FGPVKD09	Gaia et al.	269742	29.46	294	30.16	Chitovirales	0	0	0	0	0	0	0	0	0	0	0	0	0	0	0	0	0	0	0	0
Poxviridae_MG012795_Vaccinia_virus_isolate_CEyV1	Gaia et al.	137442	33.92	272	34.54	unidentified	0	0	0	0	0	0	0	0	0	0	0	0	0	0	0	0	0	0	0	0
Poxviridae_MH427217_Sea_otter_poxvirus_strain_ELK	Gaia et al.	120393	31.28	127	31.68	Chitovirales	0	0	0	0	0	0	0	0	0	0	0	0	0	0	0	0	0	0	0	0
Poxviridae_MK035750_Cowpox_virus_strain_CPXV_Compiegne	Gaia et al.	202536	33.49	205	34.1	Chitovirales	0	0	0	0	0	0	0	0	0	0	0	0	0	0	0	0	0	0	0	0
Poxviridae_MK388095_Myxoma_virus_isolate_Aust_ACT_Mulligans_Flat_04_2013_1	Gaia et al.	154554	43.51	169	43.92	Chitovirales	0	0	0	0	0	0	0	0	0	0	0	0	0	0	0	0	0	0	0	0
S-1004280-12	schulz et al.	376092	28.02	449	29.28	unidentified	0	0	0	0	0	0	0	0	0	0	0	0	0	0	0	0	0	0	0	0
S-1004280-25	schulz et al.	169605	32.21	229	33.05	unidentified	0	0	0	0	0	0	0	0	0	0	0	0	0	0	0	0	0	0	0	0
S-1004661-13	schulz et al.	385251	25.39	401	26.12	RS-Imiter	0	0	0	0	0	0	0	0	0	0	0	0	0	0	0	0	0	0	0	1
S-1006661-47	schulz et al.	557502	26.15	573	26.94	non-RS-Imiter	0	0	0	0	0	0	0	0	1	0	0	1	0	0	0	0	0	0	0	0
S-1006661-59	schulz et al.	331368	32.19	375	32.95	unidentified	0	0	0	0	0	0	0	0	0	0	0	0	0	0	0	0	0	0	0	0
S-1006661-62	schulz et al.	325212	27.32	394	28.1	unidentified	0	0	0	0	0	0	0	0	0	0	0	0	0	0	0	0	0	0	0	0
S-1006664-109	schulz et al.	172185	35.92	240	36.74	unidentified	0	0	0	0	0	0	0	0	0	0	0	0	0	0	0	0	0	0	0	0
S-1006664-151	schulz et al.	115551	40.09	128	41.14	unidentified	0	0	0	0	0	0	0	0	0	0	0	0	0	0	0	0	0	0	0	0
S-1006664-155	schulz et al.	92886	40.94	115	41.22	unidentified	0	0	0	0	0	0	0	0	0	0	0	0	0	0	0	0	0	0	0	0
S-1006664-8	schulz et al.	376491	25.48	439	26.6	unidentified	0	0	0	0	0	0	0	0	0	0	0	0	0	0	0	0	0	0	0	0
S-1006664-89	schulz et al.	443607	45.39	496	45.81	unidentified	0	0	0	0	0	0	0	0	0	0	0	0	0	0	0	0	0	0	0	0
S-1006664-93	schulz et al.	315348	43.02	386	43.99	unidentified	0	0	0	0	0	0	0	0	0	0	0	0	0	0	0	0	0	0	0	0
S-1014582-52	schulz et al.	513516	24.9	519	25.84	unidentified	0	0	0	0	0	0	0	0	0	0	0	0	0	0	0	0	0	0	0	0
S-1015567-333	schulz et al.	1603218	30.04	1782	30.9	RS-Imiter	1	0	1	1	0	0	1	1	0	1	0	1	1	0	0	1	0	0	0	0
S-1015567-472	schulz et al.	322674	27.71	421	28.59	RS-Imiter	0	0	0	0	0	0	0	0	0	0	0	1	0	0	0	0	0	0	2	1
S-1015567-928	schulz et al.	283014	39.26	329	40.36	unidentified	0	0	0	0	0	0	0	0	0	0	0	0	0	0	0	0	0	0	0	0
S-1016704-108	schulz et al.	397026	38.37	446	39.57	unidentified	0	0	0	0	0	0	0	0	0	0	0	0	0	0	0	0	0	0	0	0
S-1016710-161	schulz et al.	147591	39.39	155	40.66	unidentified	0	0	0	0	0	0	0	0	0	0	0	0	0	0	0	0	0	0	0	0
S-1016713-134	schulz et al.	308493	33.92	332	34.88	unidentified	0	0	0	0	0	0	0	0	0	0	0	0	0	0	0	0	0	0	0	0
S-1016713-148	schulz et al.	219267	34.91	269	35.78	unidentified	0	0	0	0	0	0	0	0	0	0	0	0	0	0	0	0	0	0	0	0
S-1016713-150	schulz et al.	249624	41.18	303	42.27	unidentified	0	0	0	0	0	0	0	0	0	0	0	0	0	0	0	0	0	0	0	0
S-1016713-165	schulz et al.	189144	50.29	234	52.24	unidentified	0	0	0	0	0	0	0	0	0	0	0	0	0	0	0	0	0	0	0	0
S-1016713-46	schulz et al.	791700	28.61	1107	29.62	non-RS-Imiter	0	1	0	0	1	0	0	2	1	1	1	0	0	0	1	1	0	1	1	0
S-1016719-169	schulz et al.	82266	27.82	113	28.05	unidentified	0	0	0	0	0	0	0	0	0	0	0	0	0	0	0	0	0	0	0	0
S-1016722-115	schulz et al.	402318	39.07	412	39.85	unidentified	0	0	0	0	0	0	0	0	0	0	0	0	0	0	0	0	0	0	0	0
S-1016722-118	schulz et al.	224646	30.54	266	31.19	unidentified	0	0	0	0	0	0	0	0	0	0	0	0	0	0	0	0	0	0	0	0
S-1016725-158	schulz et al.	122145	54.03	164	56.15	unidentified	0	0	0	0	0	0	0	0	0	0	0	0	0	0	0	0	0	0	0	0
S-1016728-106	schulz et al.	269667	35.76	321	36.75	unidentified	0	0	0	0	0	0	0	0	0	0	0	0	0	0	0	0	0	0	0	0
S-1017244-15	schulz et al.	351648	34.43	371	35.81	non-RS-Imiter	0	0	0	0	0	0	0	0	0	0	0	0	0	0	0	0	0	0	0	0
S-1017244-19	schulz et al.	184194	46.23	256	47.78	unidentified	0	0	0	0	0	0	0	0	0	0	0	0	0	0	0	0	0	0	0	0
S-1017244-20	schulz et al.	238323	38.28	280	39.33	unidentified	0	0	0	0	0	0	0	0	0	0	0	0	0	0	0	0	0	0	0	0
S-1017244-22	schulz et al.	315450	25.44	320	26.26	unidentified	0	0	0	0	0	0	0	0	0	0	0	0	0	0	0	0	0	0	0	0
S-1017244-26	schulz et al.	226695	51.57	266	53.33	unidentified	0	0	0	0	0	0	0	0	0	0	0	0	0	0	0	0	0	0	0	0
S-1017247-24	schulz et al.	326421	30.63	372	31.06	unidentified	0	0	0	0	0	0	0	0	0	0	0	0	0	0	0	0	0	0	0	0
S-1017268-20	schulz et al.	387957	42.22	499	43.59	unidentified	0	0	0	0	0	0	0	0	0	0	0	0	0	0	0	0	0	0	0	0
S-1017286-11	schulz et al.	198120	27.11	265	28.57	unidentified	0	0	0	0	0	0	0	0	0	0	0	0	0	0	0	0	0	0	0	0
S-1017286-15	schulz et al.	109191	23.77	142	24.66	unidentified	0	0	0	0	0	0	0	0	0	0	0	0	0	0	0	0	0	0	0	0
S-1017289-19	schulz et al.	83691	23.76	101	24.64	unidentified	0	0	0	0	0	0	0	0	0	0	0	0	0	0	0	0	0	0	0	0
S-1017343-16	schulz et al.	208584	29.54	304	30.72	unidentified	0	0	0	0	0	0	0	0	0	0	0	0	0	0	0	0	0	0	0	0
S-1017352-14	schulz et al.	365337	24.27	443	25.04	unidentified	0	0	0	0	0	0	0	0	0	0	0	0	0	0	0	0	0	0	0	0
S-1017376-16	schulz et al.	198606	31.06	235	31.89	unidentified	0	0	0	0	0	0	0	0	0	0	0	0	0	0	0	0	0	0	0	0
S-1017379-11	schulz et al.	194433	33.18	269	33.57	unidentified	0	0	0	0	0	0	0	0	0	0	0	0	0	0	0	0	0	0	0	0
S-1017379-7	schulz et al.	396972	32.01	467	32.94	unidentified	0	0	0	0	0	0	0	0	0	0	0	0	0	0	0	0	0	0	0	0
S-1017394-19	schulz et al.	355914	18.98	350	19.31	unidentified	0	0	0	0	0	0	0	0	0	0	0	0	0	0	0	0	0	0	0	0
S-1017397-20	schulz et al.	414477	27.95	503	28.64	unidentified	0	0	0	0	0	0	0	0	0	0	0	0	0	0	0	0	0	0	0	0
S-1017397-24	schulz et al.	245493	30.31	390	30.94	unidentified	0	0	0	0	0	0	0	0	0	0	0	0	0	0	0	0	0	0	0	0
S-1017400-15	schulz et al.	142026	28.96	189	29.86	unidentified	0	0	0	0	0	0	0	0	0	0	0	0	0	0	0	0	0	0	0	0
S-1017421-20	schulz et al.	164250	48.23	252	48.62	unidentified	0	0	0	0	0	0	0	0	0	0	0	0	0	0	0	0	0	0	0	0
S-1017442-11	schulz et al.	121869	23.45	134	23.66	unidentified	0	0	0	0	0	0	0	0	0	0	0	0	0	0	0	0	0	0	0	0
S-1017745-107	schulz et al.	415566	36.96	460	38.06	non-RS-Imiter	0	0	0	0	0	0	0	0	0	0	0	0	0	0	0	0	0	0	0	0
S-1017766-37	schulz et al.	252672	37.61	289	38.58	RS-Imiter	0	0	0	0	0	0	0	0	0	0	0	0	0	0	0	0	0	0	0	0
S-1021933-23	schulz et al.	603507	21.34	996	22.48	Pimascovirales	0	0	0	0	0	0	0	1	0	0	0	0	0	0	0	0	0	0	0	0
S-1024967-63	schulz et al.	133992	20.79	185	21.41	unidentified	0	0	0	0	0	0	0	0	0	0	0	0	0	0	0	0	0	0	0	0
S-1025707-429	schulz et al.	235182	36.97	319	38.36	unidentified	0	0	0	0	0	0	0	0	0	0	0	0	0	0	0	0	0	0	0	0
S-1026894-104	schulz et al.	147486	36.41	190	37.64	unidentified	0	0	0	0	0	0	0	0	0	0	0	0	0	0	0	0	0	0	0	0
S-1026894-105	schulz et al.	88716	41.65	135	42.36	unidentified	0	0	0	0	0	0	0	0	0	0	0	0	0	0	0	0	0	0	0	0
S-1026894-110	schulz et al.	168084	57.37	263	58.51	unidentified	0	0	0	0	0	0	0	0	0	0	0	0	0	0	0	0	0	0	0	0
S-1026894-114	schulz et al.	181443	51.37	261	53.06	unidentified	0	0	0	0	0	0	0	0	0	0	0	0	0	0	0	0	0	0	0	0
S-1026894-48	schulz et al.	373197	32.18	420	32.63	unidentified	0	0	0	0	0	0	0	0	0	0	0	0	0	0	0	0	0	0	0	0
S-1026894-64	schulz et al.	339144	35.99	431	36.83	unidentified	0	0	0	0	0	0	0	0	0	0	0	0	0	0	0	0	0	0	0	0
S-1026894-77	schulz et al.	240426	37.59	289	38.14	unidentified	0	0	0	0	0	0	0	0	0	0	0	0	0	0	0	0	0	0	0	0
S-1029409-49	schulz et al.	241038	46.65	283	47.45	unidentified	0	0	0	0	0	0	0	0	0	0	0	0	0	0	0	0	0	0	0	0
S-1030629-55	schulz et al.	118137	27.93	156	28.53	unidentified	0	0	0	0	0	0	0	0	0	0	0	0	0	0	0	0	0	0	0	0
S-1030632-100	schulz et al.	161988	44.28	225	45.08	unidentified	0	0	0	0	0	0	0	0	0	0	0	0	0	0	0	0	0	0	0	0
S-1030632-135	schulz et al.	239994	34.2	379	35.2	unidentified	0	0	0	0	0	0	0	0	0	0	0	0	0	0	0	0	0	0	0	0
S-1030632-69	schulz et al.	379755	28.28	467	28.99	unidentified	0	0	0	0	0	0	0	0	0	0	0	0	0	0	0	0	0	0	0	0
S-1035079-49	schulz et al.	143211	30.77	219	30.85	unidentified	0	0	0	0	0	0	0	0	0	0	0	0	0	0	0	0	0	0	0	0
S-1035082-112	schulz et al.	157644	36.47	183	37.24	unidentified	0	0	0	0	0	0	0	0	0	0	0	0	0	0	0	0	0	0	0	0
S-1035082-32	schulz et al.	536106	28.62	586	29.45	unidentified	0	0	0	0	0	0	0	0	0	0	0	0	0	0	0	0	0	0	0	0
S-1035082-40	schulz et al.	336858	33.58	452	34.36	unidentified	0	0	0	0	0	0	0	0	0	0	0	0	0	0	0	0	0	0	0	0
S-1035082-44	schulz et al.	271965	24.93	291	25.68	unidentified	0	0	0	0	0	0	0	0	0	0	0	0	0	0	0	0	0	0	0	0
S-1035082-51	schulz et al.	412365	38.88	471	39.9	unidentified	0	0	0	0	0	0	0	0	0	0	0	0	0	0	0	0	0	0	0	0
S-1035082-55	schulz et al.	357078	39.17	452	40.22	unidentified	0	0	0	0	0	0	0	0	0	0	0	0	0	0	0	0	0	0	0	0
S-1035082-66	schulz et al.	220566	35.64	318	36.26	unidentified	0	0	0	0	0	0	0	0	0	0	0	0	0	0	0	0	0	0	0	0
S-1035082-69	schulz et al.	355593	35.1	382	36.04	unidentified	0	0	0	0	0	0	0	0	0	0	0	0	0	0	0	0	0	0	0	0
S-1035082-76	schulz et al.	301962	38.18	365	39.28	unidentified	0	0	0	0	0	0	0	0	0	0	0	0	0	0	0	0	0	0	0	0
S-1035085-42	schulz et al.	349452	33	376	33.51	non-RS-Imiter	0	0	0	0	0	0	0	1	0	0	0	0	0	0	0	0	0	0	0	0
S-1035085-51	schulz et al.	315513	27.69	326	28.19	unidentified	0	0	0	0	0	0	0	0	0	0	0	0	0	0	0	0	0	0	0	0
S-1035085-55	schulz et al.	275862	34.87	304	35.99	unidentified	0	0	0	0	0	0	0	0	0	0	0	0	0	0	0	0	0	0	0	0
S-1035088-123	schulz et al.	286962	25.44	306	26.71	unidentified	0	0	0	0	0	0	0	0	0	0	0	0	0	0	0	0	0	0	0	0
S-1035088-145	schulz et al.	235272	32.83	341	33.48	non-RS-Imiter	0	0	0	0	0	0	0	0	0	0	0	0	0	0	0	0	0	0	0	0
S-1035088-40	schulz et al.	409914	31.39	506	32.25	unidentified	0	0	0	0	0	0	0	0	0	0	0	0	0	0	0	0	0	0	0	0
S-1035088-45	schulz et al.	546933	28	666	29.35	unidentified	0	0	0	0	0	0	0	0	0	0	0	0	0	0	0	0	0	0	0	0
S-1035091-31	schulz et al.	268968	27.67	289	29.06	unidentified	0	0	0	0	0	0	0	0	0	0	0	0	0	0	0	0	0	0	0	0
S-1035094-20	schulz et al.	68529	37.79	87	38.19	unidentified	0	0	0	0	0	0	0	0	0	0	0	0	0	0	0	0	0	0	0	0
S-1035100-100	schulz et al.	354306	39.92	416	40.27	unidentified	0	0	0	0	0	0	0	0	0	0	0	0	0	0	0	0	0	0	0	0
S-1035100-105	schulz et al.	138045	49.47	162	49.93	unidentified	0	0	0	0	0	0	0	0	0	0	0	0	0	0	0	0	0	0	0	0
S-1035100-124	schulz et al.	176271	45.71	242	46.44	unidentified	0	0	0	0	0	0	0	0	0	0	0	0	0	0	0	0	0	0	0	0
S-1035100-96	schulz et al.	272628	49.25	314	49.98	unidentified	0	0	0	0	0	0	0	0	0	0	0	0	0	0	0	0	0	0	0	0
S-1035100-98	schulz et al.	234420	38.16	368	38.38	unidentified	0	0	0	0	0	0	0	0	0	0	0	0	0	0	0	0	0	0	0	0
S-1035103-41	schulz et al.	257916	34.06	282	34.92	unidentified	0	0	0	0	0	0	0	0	0	0	0	0	0	0	0	0	0	0	0	0
S-1035106-53	schulz et al.	241851	48.3	304	48.83	unidentified	0	0	0	0	0	0	0	0	0	0	0	0	0	0	0	0	0	0	0	0
S-1035106-56	schulz et al.	75000	32.46	81	33.32	unidentified	0	0	0	0	0	0	0	0	0	0	0	0	0	0	0	0	0	0	0	0
S-1035112-32	schulz et al.	433119	35.55	469	36.29	unidentified	0	0	0	0	0	0	0	0	0	0	0	0	0	0	0	0	0	0	0	0
S-1035112-36	schulz et al.	173247	48.39	195	49.03	unidentified	0	0	0	0	0	0	0	0	0	0	0	0	0	0	0	0	0	0	0	0
S-1035112-41	schulz et al.	261738	44.96	246	45.69	unidentified	0	0	0	0	0	0	0	0	0	0	0	0	0	0	0	0	0	0	0	0
S-1035118-87	schulz et al.	308967	40.89	455	41.61	unidentified	0	0	0	0	0	0	0	0	0	0	0	0	0	0	0	0	0	0	0	0
S-1035124-107	schulz et al.	217722	19.77	210	20.77	unidentified	0	0	0	0	0	0	0	0	0	0	0	0	0	0	0	0	0	0	0	0
S-1035124-35	schulz et al.	466095	26.94	590	27.85	unidentified	0	0	0	0	0	0	0	0	0	0	0	0	0	0	0	0	0	0	0	0
S-1035124-42	schulz et al.	378843	26.61	455	27.42	non-RS-Imiter	0	0	0	0	0	0	0	0	0	0	0	0	0	0	0	0	0	0	0	0
S-1035124-57	schulz et al.	480357	47.73	576	49.62	unidentified	0	0	0	0	0	0	0	0	0	0	0	0	0	0	0	0	0	0	0	0
S-1035124-71	schulz et al.	134838	33.45	164	34.47	unidentified	0	0	0	0	0	0	0	0	0	0	0	0	0	0	0	0	0	0	0	0
S-1035124-85	schulz et al.	222447	37.9	263	38.35	unidentified	0	0	0	0	0	0	0	0	0	0	0	0	0	0	0	0	0	0	0	0
S-1035133-146	schulz et al.	205467	40.72	254	41.17	non-RS-Imiter	0	0	0	0	0	0	0	0	0	0	0	0	0	0	0	0	0	0	0	0
S-1035142-103	schulz et al.	172557	50.69	276	51.4	unidentified	0	0	0	0	0	0	0	0	0	0	0	0	0	0	0	0	0	0	0	0
S-1035145-107	schulz et al.	342324	36.89	395	38.1	unidentified	0	0	0	0	0	0	0	0	0	0	0	0	0	0	0	0	0	0	0	0
S-1035145-108	schulz et al.	410208	39.87	455	40.72	unidentified	0	0	0	0	0	0	0	0	0	0	0	0	0	0	0	0	0	0	0	0
S-1035145-149	schulz et al.	198765	31.21	224	32.86	unidentified	0	0	0	0	0	0	0	0	0	0	0	0	0	0	0	0	0	0	0	0
S-1035145-175	schulz et al.	127002	39.26	164	39.96	unidentified	0	0	0	0	0	0	0	0	0	0	0	0	0	0	0	0	0	0	0	0
S-1035145-40	schulz et al.	582132	52.38	913	56.89	unidentified	0	0	0	0	0	0	0	0	0	0	0	0	0	0	0	0	0	0	0	0
S-1035145-78	schulz et al.	411540	35.94	558	37.01	unidentified	0	0	0	0	0	0	0	0	0	0	0	0	0	0	0	0	0	0	0	0
S-1035192-18	schulz et al.	600315	33.88	722	35.11	unidentified	0	0	0	0	0	0	0	0	0	0	0	0	0	0	0	0	0	0	0	0
S-1035225-37	schulz et al.	199875	48.95	241	49.32	unidentified	0	0	0	0	0	0	0	0	0	0	0	0	0	0	0	0	0	0	0	0
S-1035231-53	schulz et al.	199344	36.54	260	36.87	unidentified	0	0	0	0	0	0	0	0	0	0	0	0	0	0	0	0	0	0	0	0
S-1035231-58	schulz et al.	173367	52.05	200	52.39	unidentified	0	0	0	0	0	0	0	0	0	0	0	0	0	0	0	0	0	0	0	0
S-1035237-23	schulz et al.	192699	43.86	253	44.39	non-RS-Imiter	0	0	0	0	0	0	0	0	0	0	0	0	0	0	0	0	0	0	0	0
S-1035261-36	schulz et al.	128844	46.52	217	47.19	unidentified	0	0	0	0	0	0	0	0	0	0	0	0	0	0	0	0	0	0	0	0
S-1035285-31	schulz et al.	133527	36.96	157	37.19	non-RS-Imiter	0	0	0	0	0	0	0	0	0	0	0	0	0	0	0	0	0	0	0	0
S-1035285-32	schulz et al.	141843	38.94	207	39.41	unidentified	0	0	0	0	0	0	0	0	0	0	0	0	0	0	0	0	0	0	0	0
S-1035294-15	schulz et al.	221250	44.07	272	44.64	unidentified	0	0	0	0	0	0	0	0	0	0	0	0	0	0	0	0	0	0	0	0
S-1035294-19	schulz et al.	280842	49.61	403	50.03	unidentified	0	0	0	0	0	0	0	0	0	0	0	0	0	0	0	0	0	0	0	0
S-1035300-1	schulz et al.	245568	37.22	359	37.24	unidentified	0	0	0	0	0	0	0	0	0	0	0	0	0	0	0	0	0	0	0	0
S-1035303-19	schulz et al.	173943	42.83	217	43.2	unidentified	0	0	0	0	0	0	0	0	0	0	0	0	0	0	0	0	0	0	0	0
S-1035303-20	schulz et al.	198696	49.23	245	49.74	unidentified	0	0	0	0	0	0	0	0	0	0	0	0	0	0	0	0	0	0	0	0
S-1035315-10	schulz et al.	178554	38.14	240	38.66	unidentified	0	0	0	0	0	0	0	0	0	0	0	0	0	0	0	0	0	0	0	0
S-1035324-5	schulz et al.	169476	45.39	209	45.89	non-RS-Imiter	0	0	0	0	0	0	0	0	0	0	0	0	0	0	0	0	0	0	0	0
S-1035333-4	schulz et al.	102000	26.15	87	27.07	unidentified	0	0	0	0	0	0	0	0	0	0	0	0	0	0	0	0	0	0	0	0
S-1035348-10	schulz et al.	388647	25.42	433	25.88	unidentified	0	0	0	0	0	0	0	0	0	0	0	0	0	0	0	0	0	0	0	0
S-1035357-3	schulz et al.	434397	28.45	518	28.81	unidentified	0	0	0	0	0	0	0	0	0	0	0	0	0	0	0	0	0	0	0	0
S-1035375-24	schulz et al.	175929	52.27	216	52.63	unidentified	0	0	0	0	0	0	0	0	0	0	0	0	0	0	0	0	0	0	0	0
S-1035414-12	schulz et al.	339786	36.08	415	36.64	non-RS-Imiter	0	0	0	0	0	0	0	0	0	0	0	0	0	0	0	0	0	0	0	0
S-1035420-25	schulz et al.	177174	31.15	222	32.13	unidentified	0	0	0	0	0	0	0	0	0	0	0	0	0	0	0	0	0	0	0	0
S-1035423-6	schulz et al.	438963	23.78	551	24.72	unidentified	0	0	0	0	0	0	0	0	0	0	0	0	0	0	0	0	0	0	0	0
S-1035435-20	schulz et al.	408387	30.21	579	30.8	unidentified	0	0	0	0	0	0	0	0	0	0	0	0	0	0	0	0	0	0	0	0
S-1037362-75	schulz et al.	267954	38.85	401	39.45	unidentified	0	0	0	0	0	0	0	0	0	0	0	0	0	0	0	0	0	0	0	0
S-1037362-78	schulz et al.	216945	40.83	336	41.39	unidentified	0	0	0	0	0	0	0	0	0	0	0	0	0	0	0	0	0	0	0	0
S-1037371-165	schulz et al.	143985	43.78	162	44.2	unidentified	0	0	0	0	0	0	0	0	0	0	0	0	0	0	0	0	0	0	0	0
S-1037377-104	schulz et al.	201789	44.22	311	44.92	unidentified	0	0	0	0	0	0	0	0	0	0	0	0	0	0	0	0	0	0	0	0
S-1037377-105	schulz et al.	175353	40.21	251	40.91	unidentified	0	0	0	0	0	0	0	0	0	0	0	0	0	0	0	0	0	0	0	0
S-1037377-112	schulz et al.	155070	43.9	242	44.56	unidentified	0	0	0	0	0	0	0	0	0	0	0	0	0	0	0	0	0	0	0	0
S-1037377-56	schulz et al.	477549	27.24	506	27.65	unidentified	0	0	0	0	0	0	0	0	0	0	0	0	0	0	0	0	0	0	0	0
S-1037383-112	schulz et al.	183810	43.95	301	44.42	unidentified	0	0	0	0	0	0	0	0	0	0	0	0	0	0	0	0	0	0	0	0
S-1037383-93	schulz et al.	244386	33.77	287	34.51	non-RS-Imiter	0	0	0	0	0	0	0	0	0	0	0	0	0	0	0	0	0	0	0	0
S-1038524-41	schulz et al.	350799	36.47	450	37.56	Pimascovirales	0	0	0	0	0	0	0	0	0	0	0	0	0	0	0	0	0	0	0	0
S-1039698-54	schulz et al.	377412	27.43	444	28.12	non-RS-Imiter	0	0	0	0	0	0	0	0	0	0	0	0	0	0	0	0	0	0	0	0
S-1039716-42	schulz et al.	366090	44.34	411	45.64	unidentified	0	0	0	0	0	0	0	0	0	0	0	0	0	0	0	0	0	0	0	0
S-1039734-46	schulz et al.	382038	31.93	439	32.83	unidentified	0	0	0	0	0	0	0	0	0	0	0	0	0	0	0	0	0	0	0	0
S-1040238-38	schulz et al.	199041	27.99	247	28.59	RS-Imiter	0	0	0	0	0	0	0	0	0	0	0	1	0	0	0	0	0	0	0	0
S-1040241-131	schulz et al.	155811	40.82	249	41.36	unidentified	0	0	0	0	0	0	0	0	0	0	0	0	0	0	0	0	0	0	0	0
S-1040241-146	schulz et al.	167400	35.26	243	35.79	unidentified	0	0	0	0	0	0	0	0	0	0	0	0	0	0	0	0	0	0	0	0
S-1040241-73	schulz et al.	452460	25.91	521	26.56	unidentified	0	0	0	0	0	0	0	0	0	0	0	0	0	0	0	0	0	0	0	0
S-1041346-124	schulz et al.	132480	37.14	188	37.86	unidentified	0	0	0	0	0	0	0	0	0	0	0	0	0	0	0	0	0	0	0	0
S-1041346-180	schulz et al.	241482	35.78	304	36.07	unidentified	0	0	0	0	0	0	0	0	0	0	0	0	0	0	0	0	0	0	0	0
S-1041346-183	schulz et al.	317415	32.66	372	32.78	unidentified	0	0	0	0	0	0	0	0	0	0	0	0	0	0	0	0	0	0	0	0
S-1041346-184	schulz et al.	421812	34.36	463	34.56	unidentified	0	0	0	0	0	0	0	0	0	0	0	0	0	0	0	0	0	0	0	0
S-1041349-163	schulz et al.	247074	28.75	304	28.73	Pimascovirales	0	0	0	0	0	0	0	1	0	0	0	0	0	0	0	0	0	1	0	0
S-1041352-47	schulz et al.	664059	33.05	1106	34.36	unidentified	0	0	0	0	0	0	0	0	0	0	0	0	0	0	0	0	0	0	0	0
S-1041352-77	schulz et al.	343539	27.08	360	27.98	unidentified	0	0	0	0	0	0	0	0	0	0	0	0	0	0	0	0	0	0	0	0
S-1041355-65	schulz et al.	288273	32.19	294	32.53	Pimascovirales	0	0	0	0	0	0	0	0	0	0	0	0	0	0	0	0	0	0	0	0
S-1041355-83	schulz et al.	186603	35.82	208	36.43	unidentified	0	0	0	0	0	0	0	0	0	0	0	0	0	0	0	0	0	0	0	0
S-1045057-15	schulz et al.	273714	28.22	352	28.74	unidentified	0	0	0	0	0	0	0	0	0	0	0	0	0	0	0	0	0	0	0	0
S-1045060-49	schulz et al.	153726	29.74	186	30.54	unidentified	0	0	0	0	0	0	0	0	0	0	0	0	0	0	0	0	0	0	0	0
S-1048034-38	schulz et al.	122079	36.68	172	37.5	unidentified	0	0	0	0	0	0	0	0	0	0	0	0	0	0	0	0	0	0	0	0
S-1055481-12	schulz et al.	491727	21.2	537	21.75	unidentified	0	0	0	0	0	0	0	0	0	0	0	0	0	0	0	0	0	0	0	0
S-1056828-40	schulz et al.	387000	28.28	440	29.61	unidentified	0	0	0	0	0	0	0	0	0	0	0	0	0	0	0	0	0	0	0	0
S-1059904-8	schulz et al.	740319	25.69	840	26.43	non-RS-Imiter	0	0	0	0	0	0	0	0	0	0	0	0	0	0	0	0	0	0	0	0
S-1059906-5	schulz et al.	777729	24.94	893	25.84	non-RS-Imiter	0	0	0	0	0	0	0	0	0	0	0	0	0	0	0	0	0	0	0	0
S-1059906-7	schulz et al.	427287	26.82	474	27.71	unidentified	0	0	0	0	0	0	0	0	0	0	0	0	0	0	0	0	0	0	0	0
S-1059911-62	schulz et al.	191664	33.84	323	34.46	unidentified	0	0	0	0	0	0	0	0	0	0	0	0	0	0	0	0	0	0	0	0
S-1059923-44	schulz et al.	170523	37.76	282	38.39	unidentified	0	0	0	0	0	0	0	0	0	0	0	0	0	0	0	0	0	0	0	0
S-1059924-57	schulz et al.	175950	41.56	273	42.3	unidentified	0	0	0	0	0	0	0	0	0	0	0	0	0	0	0	0	0	0	0	0
S-1062768-28	schulz et al.	434211	36.19	609	37.71	unidentified	0	0	0	0	0	0	0	0	0	0	0	0	0	0	0	0	0	0	0	0
S-1062857-129	schulz et al.	112005	31.38	147	31.94	unidentified	0	0	0	0	0	0	0	0	0	0	0	0	0	0	0	0	0	0	0	0
S-1062857-90	schulz et al.	321816	40.03	341	40.79	unidentified	0	0	0	0	0	0	0	0	0	0	0	0	0	0	0	0	0	0	0	0
S-1063917-30	schulz et al.	120105	26.03	172	26.85	unidentified	0	0	0	0	0	0	0	0	0	0	0	0	0	0	0	0	0	0	0	0
S-1063923-109	schulz et al.	293790	59.92	368	60.32	unidentified	0	0	0	0	0	0	0	0	0	0	0	0	0	0	0	0	0	0	0	0
S-1063923-83	schulz et al.	635298	25.72	722	26.21	unidentified	0	0	0	0	0	0	0	0	0	0	0	0	0	0	0	0	0	0	0	0
S-1063924-116	schulz et al.	230874	45.54	240	46	unidentified	0	0	0	0	0	0	0	0	0	0	0	0	0	0	0	0	0	0	0	0
S-1064190-106	schulz et al.	199737	35.35	338	36.01	unidentified	0	0	0	0	0	0	0	0	0	0	0	0	0	0	0	0	0	0	0	0
S-1064195-113	schulz et al.	154326	46.9	185	47.86	unidentified	0	0	0	0	0	0	0	0	0	0	0	0	0	0	0	0	0	0	0	0
S-1064195-66	schulz et al.	143352	33.14	186	33.97	unidentified	0	0	0	0	0	0	0	0	0	0	0	0	0	0	0	0	0	0	0	0
S-1066013-9	schulz et al.	174897	28.62	243	29.42	unidentified	0	0	0	0	0	0	0	0	0	0	0	0	0	0	0	0	0	0	0	0
S-1066088-158	schulz et al.	322434	45.35	377	45.86	non-RS-Imiter	0	0	0	0	0	0	0	0	0	0	0	0	0	0	0	0	0	0	0	0
S-1073184-1	schulz et al.	698508	22.6	817	23.37	non-RS-Imiter	0	0	0	0	0	0	0	1	0	0	0	1	0	0	0	0	0	0	0	0
S-1074258-71	schulz et al.	204858	28.62	242	29.26	unidentified	0	0	0	0	0	0	0	0	0	0	0	0	0	0	0	0	0	0	0	0
S-1074258-81	schulz et al.	249348	51.18	291	51.87	unidentified	0	0	0	0	0	0	0	0	0	0	0	0	0	0	0	0	0	0	0	0
S-1074260-36	schulz et al.	521382	36.33	554	37.08	unidentified	0	0	0	0	0	0	0	0	0	0	0	0	0	0	0	0	0	0	0	0
S-1074260-43	schulz et al.	266448	29.51	313	30.3	unidentified	0	0	0	0	0	0	0	0	0	0	0	0	0	0	0	0	0	0	0	0
S-1074260-58	schulz et al.	297030	32.34	350	32.99	non-RS-Imiter	0	0	0	0	0	0	0	0	0	0	0	0	0	0	0	0	0	0	0	0
S-1074262-49	schulz et al.	404691	22.96	479	23.43	unidentified	0	0	0	0	0	0	0	0	0	0	0	0	0	0	0	0	0	0	0	0
S-1074262-51	schulz et al.	409347	32.75	461	33.62	unidentified	0	0	0	0	0	0	0	0	0	0	0	0	0	0	0	0	0	0	0	0
S-1074264-73	schulz et al.	194052	33.44	289	34.09	unidentified	0	0	0	0	0	0	0	0	0	0	0	0	0	0	0	0	0	0	0	0
S-1074330-19	schulz et al.	433557	28.59	539	29.73	unidentified	0	0	0	0	0	0	0	0	0	0	0	0	0	0	0	0	0	0	0	0
S-1074330-31	schulz et al.	322254	44.1	504	44.6	unidentified	0	0	0	0	0	0	0	0	0	0	0	0	0	0	0	0	0	0	0	0
S-1074334-30	schulz et al.	400530	38.52	481	39.43	unidentified	0	0	0	0	0	0	0	0	0	0	0	0	0	0	0	0	0	0	0	0
S-1074335-3	schulz et al.	398376	44.34	437	45.31	unidentified	0	0	0	0	0	0	0	0	0	0	0	0	0	0	0	0	0	0	0	0
S-1074346-73	schulz et al.	186267	42.07	300	42.55	unidentified	0	0	0	0	0	0	0	0	0	0	0	0	0	0	0	0	0	0	0	0
S-1085336-36	schulz et al.	166194	34.74	259	35.44	unidentified	0	0	0	0	0	0	0	0	0	0	0	0	0	0	0	0	0	0	0	0
S-1085360-44	schulz et al.	187533	29.93	231	30.69	unidentified	0	0	0	0	0	0	0	0	0	0	0	0	0	0	0	0	0	0	0	0
S-1091229-144	schulz et al.	301707	23.35	351	24.34	non-RS-Imiter	0	0	0	0	0	0	0	0	0	0	0	0	0	0	0	0	0	0	0	0
S-1091229-167	schulz et al.	186564	23.62	213	24.41	unidentified	0	0	0	0	0	0	0	0	0	0	0	0	0	0	0	0	0	0	0	0
S-1091231-164	schulz et al.	101916	32.26	127	33.2	unidentified	0	0	0	0	0	0	0	0	0	0	0	0	0	0	0	0	0	0	0	0
S-1091232-121	schulz et al.	569121	22.09	627	23.78	non-RS-Imiter	0	0	0	0	0	0	0	0	0	0	0	0	0	0	0	0	0	0	0	0
S-1091232-186	schulz et al.	336138	58.3	465	59.49	unidentified	0	0	0	0	0	0	0	0	0	0	0	0	0	0	0	0	0	0	0	0
S-1091232-232	schulz et al.	125205	48.53	144	49.97	unidentified	0	0	0	0	0	0	0	0	0	0	0	0	0	0	0	0	0	0	0	0
S-1091233-212	schulz et al.	186972	51.1	242	52.54	unidentified	0	0	0	0	0	0	0	0	0	0	0	0	0	0	0	0	0	0	0	0
S-1091795-7	schulz et al.	289563	27	316	27.74	unidentified	0	0	0	0	0	0	0	0	0	0	0	0	0	0	0	0	0	0	0	0
S-1091796-13	schulz et al.	394005	23.99	421	24.66	unidentified	0	0	0	0	0	0	0	0	0	0	0	0	0	0	0	0	0	0	0	0
S-1091797-24	schulz et al.	250236	27.8	278	28.92	unidentified	0	0	0	0	0	0	0	0	0	0	0	0	0	0	0	0	0	0	0	0
S-1092152-17	schulz et al.	150168	39.67	259	40.23	unidentified	0	0	0	0	0	0	0	0	0	0	0	0	0	0	0	0	0	0	0	0
S-1092398-48	schulz et al.	114666	27.82	119	28.51	unidentified	0	0	0	0	0	0	0	0	0	0	0	0	0	0	0	0	0	0	0	0
S-1092401-23	schulz et al.	201564	41.17	260	41.79	unidentified	0	0	0	0	0	0	0	0	0	0	0	0	0	0	0	0	0	0	0	0
[truncated: 1,804 more rows]
